# Supplementary material for: Three-dimensional chromatin interactions remain stable upon CAG/CTG repeat expansion
Source: Sci Adv. 2020 Jul 3;6(27):eaaz4012. doi: 10.1126/sciadv.aaz4012 (PMC7334000; doi:10.1126/sciadv.aaz4012)
Supplement: aaz4012_Table_S3.xlsx [file aaz4012_Table_S3.xlsx]

## Sheet: HDvsUN.DEseq2.all.result
gene_id	baseMean	log2FoldChange	lfcSE	stat	pvalue	padj
ENSG00000219085	86.846	1.32857	0.454466	2.92336	0.00346273	0.0302563
ENSG00000206897	11.847	-0.303148	0.536877	-0.564651	0.572311	0.813085
ENSG00000122733	1.3728	0.777971	0.732632	1.06189	0.288287	NA
ENSG00000253687	10.287	0.19359	0.576995	0.335514	0.737237	0.898789
ENSG00000132912	2047.02	0.412478	0.322112	1.28054	0.200354	0.473514
ENSG00000273682	14.3779	0.447076	0.537797	0.831311	0.405798	0.689983
ENSG00000264371	5.74723	-0.0297658	0.627436	-0.0474404	0.962162	NA
ENSG00000168036	7739.62	0.0132732	0.25262	0.0525422	0.958097	0.986076
ENSG00000257261	218.032	0.702576	0.424583	1.65474	0.0979764	0.30564
ENSG00000237945	155.115	-1.97345	0.435593	-4.5305	5.88444e-06	0.000182873
ENSG00000237505	9.81258	-0.678887	0.592855	-1.14511	0.252162	0.537772
ENSG00000277201	13.8448	0.580169	0.543689	1.0671	0.285928	0.574673
ENSG00000189308	1624.03	-0.0506982	0.388027	-0.130656	0.896047	0.966993
ENSG00000104974	13.5906	2.01329	0.606085	3.3218	0.000894376	0.0109046
ENSG00000007372	6.47883	0.440484	0.638188	0.69021	0.490062	NA
ENSG00000177963	2283.27	-0.858999	0.245197	-3.5033	0.000459526	0.00649332
ENSG00000157315	5.15986	-0.013949	0.626108	-0.0222789	0.982225	NA
ENSG00000176153	0.851832	0.219396	0.6486	0.33826	0.735167	NA
ENSG00000184792	30.1054	-0.229983	0.566153	-0.40622	0.684581	0.872627
ENSG00000260949	9.42336	0.285924	0.57476	0.497466	0.61886	0.838012
ENSG00000197647	190.092	0.197779	0.407943	0.484819	0.627805	0.843117
ENSG00000158571	26.3152	0.339566	0.479039	0.708848	0.478419	0.745898
ENSG00000137101	714.172	-1.8322	0.413297	-4.43313	9.28752e-06	0.000264125
ENSG00000225830	846.432	0.731966	0.284262	2.57497	0.0100248	0.0649424
ENSG00000072832	2.59441	-0.533594	0.696271	-0.766359	0.443463	NA
ENSG00000277491	4.23335	-0.180865	0.67431	-0.268222	0.788528	NA
ENSG00000278899	4.86919	-0.0885427	0.654535	-0.135276	0.892394	NA
ENSG00000247728	48.7637	-0.046806	0.47095	-0.0993864	0.920831	0.974451
ENSG00000124196	2.59514	-0.407687	0.73761	-0.552713	0.58046	NA
ENSG00000261360	40.4412	-0.176144	0.490076	-0.359422	0.719279	0.891157
ENSG00000102710	2242.97	-0.0386738	0.283154	-0.136582	0.891361	0.964953
ENSG00000215301	20444.5	0.559301	0.361419	1.54752	0.121739	0.348694
ENSG00000112977	1203.95	0.776991	0.360603	2.1547	0.0311853	0.142617
ENSG00000123685	397.405	0.527411	0.416727	1.2656	0.205655	0.47996
ENSG00000159433	1359.09	0.889879	0.389235	2.28622	0.0222412	0.113766
ENSG00000188611	92.9547	0.306043	0.494835	0.618475	0.536263	0.788939
ENSG00000222011	319.747	0.513887	0.347882	1.47719	0.139626	0.378272
ENSG00000089248	4961.41	-0.429341	0.353134	-1.2158	0.224061	0.50374
ENSG00000272663	11.0179	0.0667666	0.537868	0.124132	0.901211	0.969456
ENSG00000120029	966.937	0.657351	0.316942	2.07404	0.0380753	0.162652
ENSG00000075218	590.543	-0.583961	0.377423	-1.54723	0.121807	0.348762
ENSG00000175073	3470.11	0.598225	0.26673	2.24281	0.0249091	0.122627
ENSG00000233828	1.1968	-0.258189	0.738503	-0.349611	0.726631	NA
ENSG00000112200	5539.97	0.262462	0.298989	0.87783	0.380036	0.666949
ENSG00000280311	7.79549	0.388257	0.589514	0.658604	0.51015	0.770255
ENSG00000160111	17.5158	-0.11475	0.536098	-0.214047	0.83051	0.940549
ENSG00000164597	2320.54	0.29425	0.240641	1.22278	0.221413	0.501089
ENSG00000159167	1.8687	0.350555	0.732075	0.478851	0.632045	NA
ENSG00000180316	0.610027	0.320144	0.599096	0.534378	0.59308	NA
ENSG00000143632	2.42701	0.126362	0.708368	0.178385	0.858421	NA
ENSG00000160767	112.863	0.173863	0.45945	0.378416	0.705122	0.882781
ENSG00000232260	1.42735	0.226643	0.733177	0.309124	0.757227	NA
ENSG00000127445	1197.14	-1.46833	0.292899	-5.01308	5.35647e-07	2.35724e-05
ENSG00000160410	1172.61	-0.904826	0.282505	-3.20287	0.00136064	0.0150698
ENSG00000163481	504.732	-1.11864	0.316465	-3.5348	0.000408089	0.0058926
ENSG00000238269	2.81936	-0.18876	0.706914	-0.267019	0.789454	NA
ENSG00000262165	1.74851	0.352417	0.741478	0.47529	0.63458	NA
ENSG00000090539	0.822918	-0.0121936	0.603958	-0.0201895	0.983892	NA
ENSG00000177119	4016.26	0.302833	0.352919	0.85808	0.390849	0.676421
ENSG00000279901	41.4597	0.355246	0.449703	0.789956	0.429554	0.7083
ENSG00000157017	34.0815	0.981399	0.465055	2.11028	0.034834	0.153183
ENSG00000174912	29.2561	-0.133366	0.623942	-0.213748	0.830744	0.940691
ENSG00000218020	13.4012	0.790348	0.611102	1.29332	0.195901	0.46665
ENSG00000229447	17.302	0.398589	0.534671	0.745486	0.455978	0.728622
ENSG00000237863	0.948194	0.438415	0.649338	0.675171	0.499567	NA
ENSG00000243649	0.792414	0.279	0.601457	0.463874	0.642738	NA
ENSG00000240204	4.76065	-0.128471	0.637267	-0.201597	0.840232	NA
ENSG00000165959	1119.14	1.31502	0.430527	3.05444	0.00225481	0.0218557
ENSG00000262519	0.919535	0.355018	0.651533	0.544897	0.585824	NA
ENSG00000164330	1673.67	2.03695	0.395229	5.15385	2.55195e-07	1.28214e-05
ENSG00000234009	423.888	-0.094826	0.459814	-0.206227	0.836614	0.942382
ENSG00000189067	5143.03	-0.0871445	0.332512	-0.262079	0.79326	0.924465
ENSG00000114023	2414.54	0.647387	0.336632	1.92313	0.0544641	0.206302
ENSG00000265623	5.02323	-0.157528	0.68205	-0.230963	0.817344	NA
ENSG00000144834	12.137	1.18459	0.571674	2.07214	0.038252	0.163175
ENSG00000047315	9913.21	-0.0741182	0.296931	-0.249614	0.802886	0.927854
ENSG00000165480	945.675	-0.601724	0.280309	-2.14664	0.0318217	0.144432
ENSG00000216866	22.7502	0.146944	0.539711	0.272264	0.785419	0.921345
ENSG00000248333	603.858	-0.883835	0.326251	-2.70907	0.0067473	0.0493121
ENSG00000267065	2.94208	-1.56198	0.704593	-2.21686	0.026633	NA
ENSG00000175175	8.58393	-1.46171	0.688875	-2.12188	0.0338475	0.150625
ENSG00000168685	37.824	0.298581	0.474952	0.628655	0.529575	0.784092
ENSG00000107014	59.1744	0.245558	0.50718	0.484163	0.62827	0.843421
ENSG00000223803	29.1072	-0.187475	0.581002	-0.322674	0.746942	0.902875
ENSG00000001167	1441.14	0.37753	0.362235	1.04222	0.297308	0.587054
ENSG00000133028	2342.8	-0.202368	0.242164	-0.835666	0.403343	0.687973
ENSG00000279250	11.0081	0.475245	0.566993	0.838184	0.401928	0.686465
ENSG00000257696	1.80488	0.146816	0.734954	0.199763	0.841666	NA
ENSG00000120549	391.227	0.23723	0.50091	0.473599	0.635786	0.847106
ENSG00000211838	6.15583	0.725484	0.616997	1.17583	0.239662	NA
ENSG00000199603	2.53435	-0.0641525	0.739001	-0.0868097	0.930823	NA
ENSG00000255270	1.32174	0.420169	0.716286	0.586593	0.557477	NA
ENSG00000234981	16.9788	0.266842	0.656986	0.406161	0.684624	0.872627
ENSG00000137166	264.74	1.10709	0.468662	2.36223	0.0181653	0.0991117
ENSG00000116703	0.764595	-0.455	0.603409	-0.754048	0.45082	NA
ENSG00000272529	2.40488	0.412854	0.722957	0.571063	0.567957	NA
ENSG00000180089	21.0713	0.199796	0.514403	0.388404	0.697717	0.879446
ENSG00000128951	2111.44	-0.446327	0.372341	-1.1987	0.230643	0.51255
ENSG00000116962	1407.93	-0.0575492	0.363755	-0.158209	0.874292	0.957505
ENSG00000252283	3.32546	0.255693	0.694222	0.368315	0.712638	NA
ENSG00000226375	3.25475	0.389292	0.722238	0.539008	0.589882	NA
ENSG00000167981	429.558	0.18899	0.350233	0.539614	0.589463	0.821571
ENSG00000264350	183.169	-0.362548	0.425038	-0.852979	0.393671	0.678776
ENSG00000229337	1.61429	0.0554015	0.716392	0.0773341	0.938358	NA
ENSG00000198933	63.546	0.77279	0.548054	1.41006	0.158521	0.410121
ENSG00000021826	78.7214	1.79218	0.467936	3.82997	0.000128158	0.00230645
ENSG00000163815	0.680523	0.562575	0.623392	0.902441	0.366823	NA
ENSG00000279741	7.2881	1.06969	0.640008	1.67137	0.0946488	NA
ENSG00000176390	2188.38	-0.406537	0.33326	-1.21988	0.222511	0.502066
ENSG00000005249	6.03558	0.32082	0.611374	0.524753	0.599755	NA
ENSG00000134313	3508.55	0.477634	0.262212	1.82155	0.0685227	0.240324
ENSG00000272483	1.12088	0.547778	0.707443	0.774308	0.438749	NA
ENSG00000263818	5.60893	1.11913	0.662286	1.68981	0.0910648	NA
ENSG00000143498	384.414	-0.348514	0.327304	-1.0648	0.286966	0.575307
ENSG00000254577	35.7124	-0.114346	0.473106	-0.241692	0.809019	0.931249
ENSG00000100564	416.964	-0.342562	0.354461	-0.96643	0.333829	0.62407
ENSG00000130844	474.37	-0.997156	0.377751	-2.63972	0.0082975	0.0570852
ENSG00000274105	10.3861	0.12758	0.56022	0.227731	0.819855	0.936539
ENSG00000124564	1.86277	-0.661159	0.741748	-0.891353	0.37274	NA
ENSG00000178719	1100.84	-0.696786	0.388252	-1.79468	0.0727054	0.250509
ENSG00000076928	2638.18	-0.890415	0.283463	-3.1412	0.00168255	0.0176815
ENSG00000213820	0.560265	-0.154687	0.602821	-0.256605	0.797484	NA
ENSG00000272744	1.71332	0.398754	0.735546	0.54212	0.587736	NA
ENSG00000074660	994.496	-0.514687	0.423132	-1.21638	0.223842	0.503449
ENSG00000248734	19.3975	-0.0276897	0.496135	-0.0558109	0.955492	0.984785
ENSG00000260793	18.4234	-0.416093	0.503342	-0.826661	0.408429	0.692227
ENSG00000131944	174.81	-0.418589	0.398279	-1.05099	0.293262	0.582883
ENSG00000104231	2888.79	-0.0467664	0.321872	-0.145295	0.884478	0.962586
ENSG00000149656	1.56707	0.0198018	0.742288	0.0266767	0.978718	NA
ENSG00000117143	1656.36	-0.568316	0.373702	-1.52077	0.128317	0.357772
ENSG00000275210	1.29248	0.377272	0.614967	0.613482	0.539558	NA
ENSG00000206756	10.3599	0.549743	0.577559	0.951839	0.341179	0.629831
ENSG00000177757	1.14242	-0.417156	0.707615	-0.589524	0.55551	NA
ENSG00000237646	10.6728	0.959943	0.565519	1.69745	0.0896107	0.288602
ENSG00000173838	0.966556	-0.416075	0.725733	-0.573316	0.566431	NA
ENSG00000162368	9088.05	0.562161	0.32093	1.75166	0.079832	0.267146
ENSG00000201772	66.7036	-0.144771	0.506804	-0.285655	0.775143	0.916841
ENSG00000272419	133.637	0.944333	0.443168	2.13087	0.0330999	0.148315
ENSG00000273387	12.6577	-0.49768	0.540369	-0.921001	0.35705	0.646248
ENSG00000273106	5.47222	-0.122939	0.627714	-0.195853	0.844726	NA
ENSG00000048540	681.458	-0.727118	0.4647	-1.5647	0.117652	0.341844
ENSG00000221230	3.45624	0.725008	0.672294	1.07841	0.280851	NA
ENSG00000176946	914.662	-0.654121	0.359801	-1.81801	0.0690628	0.241519
ENSG00000236529	0.796026	-0.0380594	0.603545	-0.0630597	0.949719	NA
ENSG00000253161	4.19306	-0.344758	0.712361	-0.483965	0.628411	NA
ENSG00000261218	38.2799	-0.56022	0.468665	-1.19535	0.231949	0.514063
ENSG00000254449	2.03529	0.229939	0.726963	0.3163	0.751775	NA
ENSG00000248778	6.06298	0.470167	0.623611	0.753943	0.450884	NA
ENSG00000197153	3761.07	-2.90415	0.358801	-8.09404	5.77184e-16	2.1749e-13
ENSG00000101882	642.197	-0.191101	0.293092	-0.652014	0.514392	0.773834
ENSG00000049759	1005.45	0.986644	0.432812	2.27961	0.0226307	0.115075
ENSG00000253873	27.5976	-1.03096	0.510283	-2.02037	0.0433455	0.177013
ENSG00000280057	6.15819	0.300539	0.601199	0.4999	0.617146	NA
ENSG00000079819	4457.65	1.57667	0.361213	4.36493	1.27164e-05	0.000347434
ENSG00000213433	20.864	0.0382468	0.506515	0.0755096	0.939809	0.979905
ENSG00000184254	39.3386	2.65261	0.596805	4.44468	8.80222e-06	0.000252708
ENSG00000196458	446.824	-0.477123	0.344735	-1.38403	0.16635	0.422166
ENSG00000083844	2075.42	0.431077	0.277319	1.55444	0.120079	0.346174
ENSG00000187688	2582.62	0.643398	0.403905	1.59294	0.111173	0.330069
ENSG00000111716	29824.4	-0.371292	0.358826	-1.03474	0.30079	0.590576
ENSG00000229344	7.85904	-0.219829	0.682298	-0.32219	0.747309	0.902911
ENSG00000142188	1037.67	0.359902	0.405677	0.887165	0.37499	0.662371
ENSG00000279977	40.8039	0.83196	0.461359	1.80328	0.0713439	0.247297
ENSG00000100982	349.614	0.317016	0.390672	0.811464	0.417099	0.698267
ENSG00000249264	390.668	0.268091	0.653455	0.410268	0.68161	0.871379
ENSG00000259212	6.26441	-0.440814	0.658184	-0.669743	0.503022	NA
ENSG00000160867	127.582	0.519868	0.503309	1.0329	0.301651	0.591351
ENSG00000168028	35567.9	-0.326408	0.402086	-0.811785	0.416915	0.698023
ENSG00000167920	177.104	-0.006599	0.406957	-0.0162155	0.987062	0.995317
ENSG00000184571	0.866011	-0.230939	0.640831	-0.360374	0.718567	NA
ENSG00000224885	17.2708	0.880042	0.61125	1.43974	0.14994	0.395446
ENSG00000181830	170.932	0.13795	0.405546	0.34016	0.733736	0.897353
ENSG00000196923	250.766	-1.01877	0.413007	-2.4667	0.0136364	0.0804181
ENSG00000182010	11.3004	-0.492685	0.650504	-0.757391	0.448816	0.723957
ENSG00000168404	692.3	-0.0322464	0.427544	-0.0754225	0.939879	0.979905
ENSG00000274400	3.98578	-0.471503	0.71216	-0.662075	0.507923	NA
ENSG00000188419	1406.07	0.195641	0.280394	0.697734	0.485343	0.751797
ENSG00000258454	6.31868	-0.671812	0.607553	-1.10577	0.268828	NA
ENSG00000223941	3.14446	-0.0578024	0.73726	-0.0784018	0.937508	NA
ENSG00000115556	5.62436	-0.33327	0.672629	-0.495475	0.620265	NA
ENSG00000215021	6556.34	-1.09968	0.2536	-4.33628	1.44914e-05	0.000391203
ENSG00000131069	418.4	0.120445	0.529242	0.227581	0.819972	0.936586
ENSG00000205268	4483.94	-0.44213	0.325517	-1.35824	0.174389	0.435538
ENSG00000241293	3.51419	0.906107	0.690392	1.31245	0.189368	NA
ENSG00000182196	8.5201	-0.5865	0.586109	-1.00067	0.316988	0.606513
ENSG00000228499	0.949879	0.378153	0.695329	0.543848	0.586546	NA
ENSG00000232916	3.2717	0.795864	0.719955	1.10544	0.268971	NA
ENSG00000126215	829.6	-1.34277	0.305867	-4.39004	1.13328e-05	0.000312942
ENSG00000274308	9.02059	1.10937	0.617138	1.79761	0.0722391	0.249349
ENSG00000207116	0.484983	-0.0852194	0.597502	-0.142626	0.886585	NA
ENSG00000197045	4993.31	-0.177547	0.361086	-0.491702	0.62293	0.840127
ENSG00000181704	994.482	0.27376	0.295751	0.925644	0.354631	0.643287
ENSG00000113384	3042.87	-0.4205	0.344015	-1.22233	0.221583	0.501097
ENSG00000213216	2.17498	0.196053	0.736605	0.266158	0.790117	NA
ENSG00000254065	1.05848	-0.145881	0.693552	-0.210339	0.833403	NA
ENSG00000215093	10.5879	0.668373	0.663897	1.00674	0.314059	0.603846
ENSG00000258128	1.53861	-0.0859326	0.732379	-0.117334	0.906596	NA
ENSG00000104164	3841.44	0.0425888	0.336671	0.1265	0.899336	0.968673
ENSG00000248295	0.676762	-0.25813	0.599073	-0.430882	0.666554	NA
ENSG00000262312	7.28214	0.746448	0.650453	1.14758	0.251142	NA
ENSG00000180871	14.5398	-0.864917	0.611034	-1.4155	0.156923	0.407328
ENSG00000172955	1.04252	-0.0670378	0.650006	-0.103134	0.917857	NA
ENSG00000250896	5.04134	0.271415	0.645647	0.420377	0.67421	NA
ENSG00000278668	8.89717	0.113871	0.574077	0.198355	0.842767	0.944842
ENSG00000204569	2896.79	-0.199382	0.350401	-0.569011	0.569349	0.811263
ENSG00000164199	252.112	0.398496	0.721889	0.552019	0.580936	0.817041
ENSG00000175505	110.341	0.837269	0.467555	1.79074	0.0733349	0.251929
ENSG00000200488	227.799	0.00659776	0.539781	0.012223	0.990248	0.996417
ENSG00000266631	1.31862	0.318054	0.741515	0.428925	0.667978	NA
ENSG00000069188	1.82969	-0.233352	0.740117	-0.315291	0.752541	NA
ENSG00000233514	13.5189	0.136073	0.588253	0.231317	0.817069	0.935218
ENSG00000110987	418.235	-0.67412	0.495781	-1.35971	0.173921	0.434733
ENSG00000188342	1787.43	-0.102388	0.321268	-0.318698	0.749956	0.904489
ENSG00000126562	5.21248	-0.202176	0.647377	-0.3123	0.754812	NA
ENSG00000164897	524.569	-1.50665	0.359777	-4.18772	2.81768e-05	0.000678607
ENSG00000164062	3265.55	-0.723091	0.230238	-3.14063	0.00168586	0.0176869
ENSG00000230701	13.3461	0.341738	0.617448	0.553469	0.579942	0.816692
ENSG00000236502	2.89975	-0.347154	0.732514	-0.47392	0.635557	NA
ENSG00000206727	2.12398	-0.0710801	0.703583	-0.101026	0.91953	NA
ENSG00000100802	285.82	-0.176936	0.330688	-0.535055	0.592612	0.823166
ENSG00000198393	1348.22	0.446616	0.254934	1.75189	0.0797934	0.267066
ENSG00000223804	50.6072	0.813939	0.474141	1.71666	0.0860413	0.281314
ENSG00000146232	3785.62	-1.00545	0.31563	-3.18553	0.00144489	0.015707
ENSG00000254839	5.07667	0.468869	0.626926	0.747886	0.454529	NA
ENSG00000133019	4.25675	-0.957516	0.738814	-1.29602	0.19497	NA
ENSG00000266110	0.906008	0.384509	0.652053	0.589689	0.555399	NA
ENSG00000260704	4.03096	0.359064	0.690872	0.519727	0.603254	NA
ENSG00000172650	10.5091	-0.25621	0.627698	-0.408174	0.683146	0.871947
ENSG00000048392	4015.12	0.220301	0.422922	0.520903	0.602434	0.828296
ENSG00000214362	7.1259	0.556998	0.688985	0.808433	0.418841	NA
ENSG00000149403	67.3587	0.481186	0.523865	0.91853	0.358341	0.647162
ENSG00000207133	11.0228	0.112667	0.56999	0.197664	0.843308	0.945038
ENSG00000180543	577.077	3.47412	0.470009	7.39161	1.4506e-13	3.54554e-11
ENSG00000196296	20.8794	-0.112513	0.516482	-0.217844	0.827551	0.939651
ENSG00000278599	1.18301	0.539973	0.736194	0.733466	0.463274	NA
ENSG00000167680	1.31508	0.310377	0.716832	0.432985	0.665026	NA
ENSG00000083223	5862.83	0.058163	0.245925	0.236507	0.813039	0.933027
ENSG00000200651	11.6245	0.313906	0.558255	0.562298	0.573913	0.813535
ENSG00000274922	22.7892	0.149309	0.492144	0.303384	0.761597	0.910263
ENSG00000115641	79.3455	0.147135	0.53227	0.27643	0.782218	0.920074
ENSG00000229894	1.66515	0.155603	0.734059	0.211976	0.832126	NA
ENSG00000125869	220.569	-6.05464	0.466245	-12.986	1.46975e-38	4.43055e-35
ENSG00000250994	1.14307	-0.360701	0.60756	-0.593687	0.552721	NA
ENSG00000129084	764.122	0.217904	0.406928	0.535484	0.592316	0.822958
ENSG00000196917	20.9588	0.562003	0.619796	0.906754	0.364537	0.653457
ENSG00000136536	8229.76	0.154601	0.246746	0.626561	0.530947	0.785585
ENSG00000150995	8449.79	2.77873	0.308394	9.01032	2.05465e-19	1.37639e-16
ENSG00000136122	1621.34	-0.278518	0.318276	-0.875083	0.381529	0.66822
ENSG00000203799	1.64712	-0.0120388	0.729406	-0.016505	0.986832	NA
ENSG00000186367	0.784494	0.340403	0.60232	0.565154	0.571969	NA
ENSG00000185338	155.477	0.836463	0.474567	1.76258	0.0779711	0.262668
ENSG00000281641	43.8839	1.79971	0.533756	3.37178	0.000746842	0.00948605
ENSG00000260495	19.2381	-0.105298	0.515254	-0.204361	0.838071	0.943347
ENSG00000006125	3787.06	0.893202	0.353692	2.52537	0.0115577	0.0716149
ENSG00000275964	52.5691	-0.841269	0.452362	-1.85973	0.0629242	0.227577
ENSG00000253587	3.40506	1.22503	0.739401	1.65678	0.0975637	NA
ENSG00000251445	0.711757	0.101801	0.676026	0.150588	0.880301	NA
ENSG00000240661	2.05497	-0.661117	0.734737	-0.8998	0.368227	NA
ENSG00000187186	0.627632	-0.0499042	0.599796	-0.083202	0.933691	NA
ENSG00000273979	3.76898	0.496382	0.671091	0.739664	0.459504	NA
ENSG00000188512	20.3894	0.549383	0.644519	0.852392	0.393997	0.678776
ENSG00000068079	2305.04	-1.13804	0.382644	-2.97415	0.00293797	0.0267031
ENSG00000090554	4.12522	0.0606301	0.657286	0.092243	0.926505	NA
ENSG00000174013	1337.29	-0.0464003	0.365224	-0.127046	0.898904	0.968458
ENSG00000117115	102.992	1.49386	0.473755	3.15322	0.0016148	0.0171502
ENSG00000272334	10.0159	0.457927	0.592442	0.772949	0.439552	0.717544
ENSG00000213707	111.691	-0.230762	0.514533	-0.448488	0.653801	0.857014
ENSG00000269352	52.6558	-0.787921	0.453024	-1.73925	0.0819913	0.271958
ENSG00000236305	4.17412	0.171833	0.665988	0.258012	0.796398	NA
ENSG00000279738	192.275	0.418691	0.375767	1.11423	0.265181	0.553527
ENSG00000197965	2245.91	0.144268	0.276716	0.521359	0.602116	0.82811
ENSG00000261136	31.2288	0.127262	0.468055	0.271896	0.785702	0.921345
ENSG00000188306	5.24509	0.278917	0.738704	0.377576	0.705745	NA
ENSG00000241464	2.31885	0.169731	0.740717	0.229145	0.818757	NA
ENSG00000244274	5.99623	1.07055	0.702299	1.52436	0.127419	NA
ENSG00000233786	0.6066	0.260524	0.665922	0.391222	0.695633	NA
ENSG00000271657	0.960109	0.808545	0.723058	1.11823	0.263469	NA
ENSG00000126903	210.938	-0.826371	0.401933	-2.056	0.039783	0.167681
ENSG00000185633	21.1888	-0.710388	0.526442	-1.34942	0.177204	0.43997
ENSG00000073060	2175.57	-0.252381	0.391682	-0.644351	0.519348	0.777244
ENSG00000111707	2916.62	-0.409844	0.231766	-1.76835	0.0770016	0.260494
ENSG00000271605	97.2548	0.739657	0.424228	1.74354	0.0812397	0.270555
ENSG00000226648	3.08994	-0.129695	0.689016	-0.188232	0.850695	NA
ENSG00000044524	1.53618	0.144888	0.671103	0.215895	0.829069	NA
ENSG00000280294	1.1483	-0.16521	0.670188	-0.246513	0.805285	NA
ENSG00000173166	12.2388	0.734079	0.55396	1.32515	0.185122	0.451986
ENSG00000227857	5.37703	-0.586554	0.616367	-0.95163	0.341285	NA
ENSG00000170088	909.655	-0.467683	0.308958	-1.51375	0.13009	0.361491
ENSG00000265123	5.1996	-0.0698065	0.634372	-0.11004	0.912377	NA
ENSG00000123353	461.428	-0.813367	0.313095	-2.59782	0.00938166	0.0621106
ENSG00000215319	2.3952	0.104237	0.719878	0.144798	0.88487	NA
ENSG00000171817	82.3349	-0.628928	0.449462	-1.39929	0.161725	0.415206
ENSG00000124140	7.33043	0.673892	0.591735	1.13884	0.25477	NA
ENSG00000276188	5.08898	0.172354	0.624165	0.276135	0.782444	NA
ENSG00000169914	569.301	-0.0375486	0.333652	-0.112538	0.910397	0.972034
ENSG00000259959	260.317	1.04696	0.411638	2.5434	0.0109779	0.0693566
ENSG00000281501	47.1663	0.0803441	0.493802	0.162705	0.870751	0.956278
ENSG00000111729	78.6082	-1.01051	0.504549	-2.00281	0.0451977	0.181729
ENSG00000176383	1.19012	-0.155697	0.722761	-0.21542	0.82944	NA
ENSG00000118420	315.299	1.09389	0.342942	3.18974	0.00142403	0.0155816
ENSG00000109220	401.598	-0.222433	0.38357	-0.579902	0.561981	0.80671
ENSG00000099800	980.032	-1.00186	0.340205	-2.94486	0.00323104	0.0286587
ENSG00000241644	2.59102	0.017052	0.736996	0.0231372	0.981541	NA
ENSG00000254463	31.5838	0.49796	0.471778	1.0555	0.291198	0.580438
ENSG00000272701	3.37442	1.03526	0.726617	1.42477	0.154223	NA
ENSG00000184281	600.483	-0.805894	0.313006	-2.57469	0.0100329	0.0649713
ENSG00000027075	363.683	-3.35933	0.433729	-7.74522	9.54142e-15	2.97544e-12
ENSG00000013288	701.27	0.174966	0.364176	0.480444	0.630911	0.844843
ENSG00000164818	486.08	-0.070727	0.38761	-0.182469	0.855214	0.950589
ENSG00000178922	130.153	-1.63292	0.427553	-3.81922	0.000133876	0.00238329
ENSG00000239280	34.1887	1.27458	0.477177	2.67109	0.00756046	0.053485
ENSG00000111605	5889.6	0.204027	0.252885	0.806795	0.419784	0.700428
ENSG00000170801	1.1253	0.673373	0.661215	1.01839	0.308494	NA
ENSG00000147123	1343.81	-0.8609	0.340158	-2.53088	0.0113777	0.0708639
ENSG00000243554	156.685	0.0410537	0.41774	0.0982756	0.921713	0.974629
ENSG00000242327	28.2671	0.369937	0.61518	0.601348	0.547608	0.796356
ENSG00000206531	2.33929	-0.918863	0.73778	-1.24544	0.212969	NA
ENSG00000162881	89.4937	-0.156689	0.463134	-0.338323	0.73512	0.897879
ENSG00000128563	724.603	-0.7855	0.362223	-2.16855	0.0301166	0.139386
ENSG00000230313	1.16377	0.0930988	0.660492	0.140954	0.887907	NA
ENSG00000124610	36.335	-0.284283	0.566579	-0.501754	0.615841	0.836805
ENSG00000111875	1476.82	-0.340173	0.361395	-0.941279	0.346562	0.635211
ENSG00000103490	471.365	-0.49428	0.425027	-1.16294	0.244855	0.529114
ENSG00000203667	1239.41	-0.0898659	0.277877	-0.323402	0.746391	0.902653
ENSG00000232101	0.869361	0.261982	0.682043	0.384113	0.700895	NA
ENSG00000198894	583.05	0.547993	0.336817	1.62697	0.103743	0.316792
ENSG00000071205	2890.62	2.06596	0.301453	6.85335	7.21383e-12	1.23091e-09
ENSG00000025770	1015.13	-1.4413	0.286722	-5.0268	4.98722e-07	2.23737e-05
ENSG00000263548	0.5154	-0.0928099	0.597453	-0.155343	0.876551	NA
ENSG00000166153	73.973	-0.197436	0.439045	-0.449694	0.652931	0.856448
ENSG00000179344	12574.5	-1.3956	0.580977	-2.40217	0.0162981	0.0920337
ENSG00000109320	8410.83	0.408999	0.347383	1.17737	0.239047	0.52217
ENSG00000272100	1.04606	-0.0879992	0.606875	-0.145004	0.884708	NA
ENSG00000100353	11283.8	-0.412031	0.256437	-1.60676	0.108108	0.324941
ENSG00000181458	279.165	-0.806339	0.458927	-1.75701	0.0789163	0.264941
ENSG00000008226	3.20467	-0.0618482	0.723116	-0.0855301	0.93184	NA
ENSG00000141384	1888.13	-0.22854	0.334164	-0.683915	0.494029	0.757439
ENSG00000123360	108.756	0.0596942	0.436903	0.13663	0.891323	0.964953
ENSG00000206899	5.11712	0.0523968	0.716844	0.0730937	0.941732	NA
ENSG00000202058	2499.04	0.275251	0.647019	0.425414	0.670535	0.866283
ENSG00000005812	1953.76	-0.134584	0.319589	-0.421116	0.67367	0.867759
ENSG00000266854	0.567679	0.0344866	0.598845	0.0575885	0.954076	NA
ENSG00000262576	12.1279	-0.709148	0.663885	-1.06818	0.28544	0.574094
ENSG00000201302	38.7004	0.0568131	0.459477	0.123648	0.901594	0.969682
ENSG00000152580	112.188	1.73092	0.490917	3.52589	0.00042207	0.00605871
ENSG00000123609	2792.57	-0.233451	0.377204	-0.618897	0.535984	0.788799
ENSG00000100418	2776.05	-0.455768	0.284331	-1.60295	0.108947	0.326082
ENSG00000224232	3.85085	0.858341	0.666703	1.28744	0.197941	NA
ENSG00000253175	1.95302	0.973926	0.737484	1.32061	0.186632	NA
ENSG00000251259	68.4672	0.540948	0.447837	1.20791	0.22708	0.507642
ENSG00000261182	1.14947	-0.0758161	0.606626	-0.12498	0.90054	NA
ENSG00000238280	8.99836	-0.701756	0.647012	-1.08461	0.278094	0.567324
ENSG00000160323	53.1734	0.691536	0.454139	1.52274	0.127823	0.356838
ENSG00000234292	2.35128	-0.227468	0.734013	-0.309897	0.75664	NA
ENSG00000245112	1.2954	-0.117642	0.740046	-0.158966	0.873695	NA
ENSG00000142408	2.43883	0.781829	0.705832	1.10767	0.268005	NA
ENSG00000164081	819.079	-0.891867	0.295601	-3.01713	0.00255178	0.0238892
ENSG00000148200	459.786	0.375954	0.42624	0.882023	0.377764	0.664788
ENSG00000149418	10.8167	-0.314349	0.671728	-0.467971	0.639805	0.849395
ENSG00000213667	0.580642	0.215907	0.605999	0.356283	0.721628	NA
ENSG00000251411	11.4867	0.249096	0.571375	0.435958	0.662867	0.862321
ENSG00000154328	410.59	0.460793	0.369451	1.24724	0.212311	0.489492
ENSG00000152229	729.104	1.63769	0.630859	2.59597	0.00943241	0.0623325
ENSG00000136436	3327.16	-0.0415136	0.380856	-0.109001	0.913202	0.972638
ENSG00000116906	2651.86	-0.138631	0.326261	-0.424907	0.670905	0.866391
ENSG00000116209	3176.05	-0.238295	0.395606	-0.602354	0.546939	0.79572
ENSG00000172818	11.002	0.246995	0.70696	0.349376	0.726807	0.893634
ENSG00000158411	2004.7	-0.263171	0.313527	-0.839389	0.401251	0.685777
ENSG00000163263	5.5262	0.766404	0.640019	1.19747	0.231123	NA
ENSG00000204044	2.8389	0.00755852	0.711255	0.010627	0.991521	NA
ENSG00000119632	772.463	-0.0861108	0.367557	-0.234279	0.814768	0.933886
ENSG00000042832	4.3066	-0.39693	0.656069	-0.605013	0.54517	NA
ENSG00000138778	8323.92	-0.0839082	0.295174	-0.284267	0.776206	0.917237
ENSG00000278700	11.6703	0.803877	0.590511	1.36132	0.173411	0.433996
ENSG00000230394	7.07018	0.152171	0.65731	0.231506	0.816922	NA
ENSG00000265981	10.3536	1.03338	0.555909	1.8589	0.063042	0.227957
ENSG00000105784	5.28162	0.101328	0.679592	0.149102	0.881474	NA
ENSG00000127184	5295.27	-0.374308	0.38096	-0.982539	0.325835	0.615946
ENSG00000125319	233.642	-0.61271	0.410353	-1.49313	0.135403	0.371116
ENSG00000260318	16.9837	0.0489616	0.517981	0.0945239	0.924693	0.975712
ENSG00000172425	18.2962	0.336385	0.536999	0.626417	0.531042	0.785585
ENSG00000270100	9.81168	-0.079555	0.598536	-0.132916	0.89426	0.966159
ENSG00000121101	71.4464	-0.878797	0.491507	-1.78796	0.0737818	0.25308
ENSG00000262953	0.673534	-0.0725522	0.614378	-0.118091	0.905996	NA
ENSG00000142303	5.16495	1.01554	0.736651	1.3786	0.168019	NA
ENSG00000166136	280.369	0.240659	0.477791	0.503691	0.614478	0.835896
ENSG00000168936	540.023	-0.514523	0.328651	-1.56556	0.117451	0.341564
ENSG00000172179	7.81689	-0.249318	0.718143	-0.347171	0.728463	0.89471
ENSG00000104897	399.936	-0.560452	0.409992	-1.36698	0.171631	0.430493
ENSG00000252316	2.68234	-0.748351	0.717451	-1.04307	0.296916	NA
ENSG00000272070	24.191	-0.545264	0.586935	-0.929002	0.352888	0.641059
ENSG00000275322	3.55866	0.309266	0.711051	0.434942	0.663605	NA
ENSG00000055147	1759.21	0.0133559	0.251249	0.0531581	0.957606	0.985728
ENSG00000185624	11870.7	0.00123267	0.278738	0.00442233	0.996472	0.998329
ENSG00000267904	55.6572	0.548948	0.458609	1.19698	0.231313	0.513596
ENSG00000144677	37.5395	0.426603	0.590616	0.722303	0.470108	0.73947
ENSG00000280164	1.2851	0.453102	0.70593	0.641851	0.52097	NA
ENSG00000189060	183.422	-0.643527	0.498229	-1.29163	0.196485	0.467375
ENSG00000169508	3981.92	0.854841	0.44015	1.94216	0.0521181	0.200438
ENSG00000267253	7.09248	-0.544694	0.621722	-0.876106	0.380973	NA
ENSG00000102753	3084.08	0.91324	0.353441	2.58386	0.00977026	0.0637959
ENSG00000264175	5.75811	0.333493	0.675618	0.493612	0.62158	NA
ENSG00000272053	34.9988	1.52901	0.5084	3.00749	0.00263414	0.0245207
ENSG00000148331	428.186	-0.6594	0.371643	-1.77428	0.0760163	0.258344
ENSG00000146540	2555.86	-0.814029	0.377969	-2.15369	0.0312643	0.14287
ENSG00000181588	37.1113	-0.442461	0.519008	-0.852513	0.393929	0.678776
ENSG00000187514	43824.9	-0.644326	0.293171	-2.19778	0.0279648	0.13293
ENSG00000144895	9319.11	-0.188174	0.247924	-0.758998	0.447854	0.723334
ENSG00000243260	12.0608	0.877108	0.54107	1.62106	0.105004	0.319178
ENSG00000280070	4.54005	0.0836856	0.68388	0.122369	0.902607	NA
ENSG00000120688	1363.83	-0.416215	0.274271	-1.51753	0.129132	0.359711
ENSG00000178982	5964.93	0.00469772	0.344971	0.0136177	0.989135	0.995963
ENSG00000227470	11.6521	0.531225	0.540656	0.982556	0.325826	0.615946
ENSG00000172831	775.375	-0.209491	0.331437	-0.63207	0.527341	0.782703
ENSG00000249492	27.7654	-0.0660887	0.487077	-0.135684	0.892071	0.965257
ENSG00000100228	4.91771	-0.115623	0.680664	-0.169868	0.865114	NA
ENSG00000230568	1.55703	-0.0458049	0.740056	-0.0618938	0.950647	NA
ENSG00000185252	211.612	-0.40009	0.409672	-0.97661	0.328763	0.61928
ENSG00000280115	3.52643	0.0542744	0.677933	0.0800586	0.936191	NA
ENSG00000242539	100.643	1.1964	0.448356	2.66842	0.0076208	0.0536849
ENSG00000171169	304.725	-0.550148	0.349356	-1.57475	0.115315	0.337441
ENSG00000100354	4055.38	0.659143	0.386356	1.70605	0.0879988	0.285546
ENSG00000237730	0.405342	-0.197867	0.596382	-0.331779	0.740056	NA
ENSG00000226124	50.8256	0.844847	0.451266	1.87217	0.061183	0.223421
ENSG00000134339	7.8131	1.5124	0.599817	2.52143	0.0116879	0.0721099
ENSG00000136108	3005.36	-0.379569	0.340564	-1.11453	0.265053	0.553414
ENSG00000199883	3.45496	-0.48797	0.71419	-0.68325	0.494449	NA
ENSG00000023902	3134.59	-0.925703	0.24528	-3.77406	0.00016061	0.00275875
ENSG00000225171	3.01231	0.438591	0.726843	0.603419	0.54623	NA
ENSG00000257191	7.37689	-0.379488	0.684915	-0.554066	0.579534	NA
ENSG00000235095	3.85687	0.102963	0.735198	0.140048	0.888622	NA
ENSG00000083812	379.69	-0.806776	0.339755	-2.37458	0.0175689	0.0969696
ENSG00000053524	44.7386	1.66037	0.570918	2.90824	0.00363471	0.0313052
ENSG00000196539	29.4697	0.789106	0.556385	1.41827	0.156111	0.406095
ENSG00000181626	1.40398	-0.297004	0.674388	-0.440406	0.659643	NA
ENSG00000115368	4809.72	-0.0157044	0.271726	-0.057795	0.953912	0.984349
ENSG00000124256	310.787	-1.14016	0.422639	-2.69772	0.00698154	0.0505707
ENSG00000158290	4750.3	0.109707	0.243625	0.450311	0.652486	0.856225
ENSG00000144668	14.2428	0.5326	0.622516	0.855561	0.39224	0.677728
ENSG00000185155	12.2618	-0.974028	0.576765	-1.68878	0.091262	0.291996
ENSG00000120992	5351.15	-0.108179	0.347117	-0.31165	0.755307	0.90679
ENSG00000261435	9.29724	-0.62515	0.620844	-1.00694	0.313966	0.603732
ENSG00000205057	66.0788	0.114592	0.579686	0.19768	0.843295	0.945038
ENSG00000169684	359.638	-0.748491	0.380845	-1.96534	0.0493745	0.193165
ENSG00000280426	16.9313	-0.165501	0.549843	-0.300997	0.763417	0.911164
ENSG00000279632	30.2335	0.214147	0.465968	0.459575	0.645821	0.852279
ENSG00000239269	1.16664	0.596495	0.723188	0.824813	0.409477	NA
ENSG00000249684	5.62504	-0.336585	0.655042	-0.513837	0.607366	NA
ENSG00000243422	5.78546	1.24184	0.66004	1.88145	0.0599101	NA
ENSG00000244649	27.7877	-0.133855	0.567447	-0.23589	0.813518	0.933178
ENSG00000198298	261.737	0.370663	0.422857	0.876567	0.380722	0.667215
ENSG00000231615	35.3398	0.428096	0.576453	0.742638	0.457701	0.730021
ENSG00000167107	429.277	0.554586	0.420062	1.32025	0.186752	0.454247
ENSG00000205212	0.599758	0.205755	0.598393	0.343846	0.730962	NA
ENSG00000251131	24.3793	-0.268194	0.481629	-0.556847	0.577632	0.81552
ENSG00000101311	35.2332	0.545389	0.662051	0.823788	0.41006	0.693544
ENSG00000198715	487.353	-0.380434	0.362978	-1.04809	0.294597	0.58406
ENSG00000253704	26.8866	0.371819	0.485272	0.766207	0.443553	0.720674
ENSG00000215284	45.1274	1.04854	0.468841	2.23645	0.0253224	0.124087
ENSG00000259865	153.898	0.479526	0.445287	1.07689	0.281529	0.570849
ENSG00000188566	335.528	-1.02101	0.41539	-2.45795	0.0139732	0.0819396
ENSG00000150656	1.63195	-0.177904	0.740071	-0.240388	0.81003	NA
ENSG00000207175	0.535779	0.301594	0.597848	0.504466	0.613934	NA
ENSG00000184986	6.60484	0.806046	0.667937	1.20677	0.22752	NA
ENSG00000185420	537.841	0.38708	0.340767	1.13591	0.255994	0.542365
ENSG00000218739	954.023	-0.0843324	0.332362	-0.253736	0.799699	0.9268
ENSG00000146143	1951.88	0.167152	0.392533	0.425829	0.670232	0.866193
ENSG00000183166	1.43974	-0.667548	0.635742	-1.05003	0.293705	NA
ENSG00000273786	4.03193	0.672588	0.666201	1.00959	0.312693	NA
ENSG00000235919	91.6032	0.0274786	0.440455	0.0623868	0.950255	0.983204
ENSG00000279115	1.27161	-0.254422	0.706102	-0.360318	0.718609	NA
ENSG00000106692	1607.5	0.703143	0.336137	2.09183	0.0364537	0.157963
ENSG00000226688	321.632	-0.0840204	0.356455	-0.235711	0.813657	0.933178
ENSG00000274822	0.791615	0.221546	0.632498	0.350272	0.726135	NA
ENSG00000106128	3.55569	0.502612	0.695067	0.723112	0.469611	NA
ENSG00000231889	201.667	0.326567	0.409605	0.797273	0.425293	0.704569
ENSG00000270553	1.13453	0.398577	0.706985	0.563771	0.57291	NA
ENSG00000152104	622.879	1.98975	0.497765	3.99737	6.405e-05	0.00130901
ENSG00000200974	4.23052	0.665021	0.664867	1.00023	0.317198	NA
ENSG00000167549	66.5395	-0.366258	0.505992	-0.723842	0.469163	0.738534
ENSG00000146373	397.262	0.9674	0.68219	1.41808	0.156167	0.406148
ENSG00000257354	167.998	0.657999	0.398705	1.65034	0.098873	0.307429
ENSG00000254290	1.93963	0.0110557	0.73135	0.0151168	0.987939	NA
ENSG00000264160	5.91553	-0.115906	0.63355	-0.182947	0.854839	NA
ENSG00000185880	4050.31	-0.794261	0.341588	-2.3252	0.0200612	0.106127
ENSG00000162066	276.76	-1.09155	0.347712	-3.13924	0.00169389	0.0177318
ENSG00000010610	102.53	3.54694	0.541495	6.55029	5.74274e-11	7.86885e-09
ENSG00000106609	2743.28	-0.17038	0.273734	-0.622428	0.533661	0.786831
ENSG00000207417	3.75683	-0.0252003	0.697417	-0.0361337	0.971176	NA
ENSG00000253366	0.584384	-0.20394	0.600986	-0.339343	0.734351	NA
ENSG00000075240	631.447	-0.222345	0.381936	-0.582152	0.560464	0.805264
ENSG00000170540	5104.31	-0.0873138	0.341856	-0.255411	0.798405	0.926343
ENSG00000279441	0.616712	0.131849	0.599056	0.220095	0.825797	NA
ENSG00000150459	3236.76	-0.374587	0.260788	-1.43636	0.150899	0.397306
ENSG00000198369	166.453	0.013208	0.398958	0.0331063	0.97359	0.990512
ENSG00000197180	30.6169	-0.574312	0.471889	-1.21705	0.223586	0.503236
ENSG00000253982	77.4516	0.0326699	0.447896	0.0729409	0.941853	0.980496
ENSG00000260062	10.7593	1.49917	0.67875	2.20872	0.0271941	0.130122
ENSG00000227782	3.1499	-0.288944	0.699702	-0.412953	0.679641	NA
ENSG00000187537	7.71417	0.357627	0.628303	0.569196	0.569223	0.811263
ENSG00000231852	0.512177	0.163008	0.597237	0.272938	0.784901	NA
ENSG00000239344	0.897297	-0.0394272	0.605633	-0.0651007	0.948094	NA
ENSG00000169245	567.621	-2.05972	0.51824	-3.97445	7.05431e-05	0.00141454
ENSG00000225423	22.6116	1.19381	0.535718	2.22843	0.0258518	0.125796
ENSG00000273073	2.44812	0.0776445	0.728648	0.10656	0.915138	NA
ENSG00000272578	44.5746	0.664945	0.474609	1.40104	0.161203	0.414503
ENSG00000274245	16.9975	1.53778	0.543776	2.82797	0.0046844	0.0376731
ENSG00000140025	211.428	0.698143	0.357157	1.95472	0.0506159	0.196457
ENSG00000281831	9.35144	0.465619	0.644372	0.722594	0.469929	0.739354
ENSG00000110665	58.4999	-0.16082	0.651746	-0.246752	0.8051	0.929447
ENSG00000215765	0.768596	0.237318	0.626293	0.378924	0.704744	NA
ENSG00000203668	2571.51	0.0903173	0.377182	0.239453	0.810755	0.932224
ENSG00000071889	393.156	-1.25979	0.386132	-3.26258	0.00110402	0.0127026
ENSG00000204947	55.7861	0.0487224	0.446383	0.109149	0.913084	0.972638
ENSG00000211862	14.9344	0.709892	0.585171	1.21314	0.225078	0.505148
ENSG00000115020	6221.34	0.422249	0.308763	1.36755	0.171453	0.430226
ENSG00000147133	2858.28	0.759717	0.291314	2.6079	0.00911005	0.0610046
ENSG00000243725	28.6111	-0.102098	0.472556	-0.216054	0.828946	0.939832
ENSG00000179165	15.6147	-0.933819	0.513545	-1.81838	0.0690062	0.241462
ENSG00000126746	731.141	-0.26953	0.36846	-0.731504	0.464471	0.73505
ENSG00000214389	177.746	0.0931763	0.497708	0.187211	0.851495	0.949314
ENSG00000214688	1.065	0.917563	0.732493	1.25266	0.21033	NA
ENSG00000086730	6576	-0.428935	0.32019	-1.33963	0.180367	0.444515
ENSG00000119321	2269.34	-0.280669	0.359773	-0.780129	0.435315	0.71357
ENSG00000199568	225.75	-0.407502	0.432725	-0.941711	0.34634	0.635052
ENSG00000273352	52.5021	-0.375404	0.468391	-0.801476	0.422856	0.702777
ENSG00000179010	2075.67	0.173938	0.350633	0.496069	0.619846	0.838719
ENSG00000164120	3.17537	0.692551	0.741835	0.933565	0.350528	NA
ENSG00000185475	398.94	-0.925393	0.329918	-2.80492	0.00503289	0.039699
ENSG00000182109	98.8569	2.00091	0.471923	4.23991	2.23607e-05	0.000562502
ENSG00000023839	26.4106	0.216748	0.487014	0.445054	0.656281	0.85885
ENSG00000187504	12.4676	0.206595	0.678134	0.304652	0.760631	0.9099
ENSG00000269125	1.45475	-0.83204	0.735649	-1.13103	0.258043	NA
ENSG00000100345	25354.6	0.483814	0.264033	1.8324	0.0668923	0.236834
ENSG00000241525	7.12541	-0.64583	0.606369	-1.06508	0.286841	NA
ENSG00000277759	2.11029	-0.0734269	0.737126	-0.0996124	0.920652	NA
ENSG00000110107	3406.39	-0.623165	0.336599	-1.85136	0.0641185	0.230696
ENSG00000219545	484.116	-0.199835	0.35901	-0.556628	0.577782	0.81564
ENSG00000130024	1491.37	0.297224	0.321748	0.923779	0.355601	0.644509
ENSG00000198276	545.181	-0.611684	0.320995	-1.90559	0.0567039	0.211989
ENSG00000258297	236.921	0.201994	0.359371	0.562078	0.574063	0.813535
ENSG00000138829	29.124	-0.437226	0.548871	-0.796591	0.425688	0.705059
ENSG00000105492	27.8226	-0.656895	0.614297	-1.06934	0.284915	0.573582
ENSG00000043039	1.13026	0.0181956	0.606956	0.0299785	0.976084	NA
ENSG00000270956	86.2938	0.441098	0.45602	0.967278	0.333405	0.623834
ENSG00000214070	2.16046	-0.336219	0.733539	-0.458352	0.6467	NA
ENSG00000204165	54.0122	0.0118354	0.46897	0.025237	0.979866	0.992987
ENSG00000132434	552.187	-0.598823	0.357232	-1.67628	0.0936824	0.297165
ENSG00000163374	1551.47	-0.573238	0.287493	-1.99392	0.0461604	0.184212
ENSG00000225218	7.45948	0.957528	0.596426	1.60544	0.108396	NA
ENSG00000262402	14.2316	0.714025	0.54554	1.30884	0.190589	0.459562
ENSG00000236404	12.5888	0.128087	0.522422	0.245179	0.806318	0.929857
ENSG00000145244	4.80202	-0.596681	0.682138	-0.874722	0.381725	NA
ENSG00000151914	27812.1	1.12293	0.352919	3.18184	0.00146345	0.0158594
ENSG00000128045	1.5678	-0.159848	0.735988	-0.217189	0.828061	NA
ENSG00000254510	1.59826	0.207241	0.634404	0.326671	0.743917	NA
ENSG00000119729	2703.89	0.362849	0.251424	1.44318	0.148971	0.393923
ENSG00000181444	1.69055	-0.164302	0.739363	-0.222221	0.824142	NA
ENSG00000238231	8.48644	-0.0963269	0.571097	-0.16867	0.866056	0.9551
ENSG00000248714	7.47584	-0.0409335	0.599032	-0.0683327	0.945521	NA
ENSG00000269891	2.20474	-1.15294	0.742342	-1.55311	0.120397	NA
ENSG00000146476	1596.35	-0.554119	0.391278	-1.41618	0.156724	0.406994
ENSG00000206530	478.676	0.94516	0.407389	2.32004	0.0203385	0.10728
ENSG00000260924	67.92	-0.374287	0.453275	-0.825739	0.408952	0.692577
ENSG00000181192	2601.37	-0.405918	0.289654	-1.40139	0.161098	0.41436
ENSG00000175895	3020.49	-0.603084	0.367963	-1.63898	0.101218	0.312292
ENSG00000257272	3.81861	0.344502	0.702263	0.49056	0.623738	NA
ENSG00000196839	1229.76	0.143425	0.331784	0.432283	0.665536	0.864146
ENSG00000031081	3230.18	0.596719	0.264927	2.25239	0.0242977	0.120503
ENSG00000100916	415.988	0.51826	0.424481	1.22092	0.222115	0.501647
ENSG00000227579	2.8913	-0.0525015	0.740345	-0.0709149	0.943466	NA
ENSG00000179526	426.68	-1.58535	0.351555	-4.50952	6.49731e-06	0.000198071
ENSG00000006047	1.05638	-0.143307	0.605885	-0.236525	0.813026	NA
ENSG00000089693	1801.8	-0.721315	0.36229	-1.99099	0.046482	0.185058
ENSG00000226352	10.8735	0.0343002	0.546997	0.0627063	0.95	0.983204
ENSG00000276778	215.511	1.8902	0.575721	3.28318	0.00102643	0.0120474
ENSG00000144852	75.5577	-0.587759	0.474811	-1.23788	0.215761	0.493983
ENSG00000256683	661.786	0.374903	0.32821	1.14226	0.253344	0.539075
ENSG00000264991	16.5067	-0.228594	0.529728	-0.431531	0.666083	0.864483
ENSG00000241839	1146.3	-0.76017	0.347078	-2.1902	0.0285096	0.13418
ENSG00000127334	1450.44	-1.10861	0.440337	-2.51765	0.0118142	0.0725314
ENSG00000229106	50.54	-2.30607	0.47567	-4.84805	1.24682e-06	4.93461e-05
ENSG00000165516	963.541	-0.241226	0.293493	-0.821914	0.411126	0.694261
ENSG00000181555	6305.83	1.07242	0.328475	3.26484	0.00109525	0.0126338
ENSG00000275807	16.6928	-0.159132	0.509435	-0.312369	0.75476	0.906765
ENSG00000145675	5038.82	0.883525	0.425524	2.07632	0.0378639	0.162132
ENSG00000160953	958.062	0.0133154	0.40877	0.0325743	0.974014	0.990683
ENSG00000110881	9.12265	0.875689	0.63201	1.38556	0.165881	0.421685
ENSG00000257514	1.25112	0.435499	0.703942	0.618656	0.536143	NA
ENSG00000173681	509.918	1.28307	0.359963	3.56446	0.0003646	0.00538328
ENSG00000197283	236.804	0.330912	0.384901	0.859732	0.389937	0.675813
ENSG00000203737	122.961	-0.188212	0.485287	-0.387837	0.698136	0.879821
ENSG00000198056	1195.68	-0.308116	0.304601	-1.01154	0.311759	0.601526
ENSG00000155657	7335.43	1.80862	0.400278	4.51841	6.23052e-06	0.000191667
ENSG00000175471	4313.99	1.28974	0.529016	2.43799	0.0147691	0.0852083
ENSG00000115457	70.7763	2.31554	0.624539	3.7076	0.000209235	0.00343502
ENSG00000233967	20.7907	1.44702	0.522548	2.76916	0.00562013	0.0431824
ENSG00000259054	2.30757	-0.801563	0.691953	-1.15841	0.246698	NA
ENSG00000128000	1322.06	0.585468	0.344817	1.69791	0.0895245	0.288427
ENSG00000264345	1.25834	-0.249538	0.743243	-0.335742	0.737065	NA
ENSG00000115904	1438.36	0.526537	0.369492	1.42503	0.154149	0.402925
ENSG00000162897	28.4322	-0.43771	0.55735	-0.785342	0.432253	0.711205
ENSG00000102893	2941.51	0.945176	0.402517	2.34816	0.0188663	0.101891
ENSG00000145780	1899.65	0.490948	0.325487	1.50835	0.131465	0.364125
ENSG00000152465	483.475	0.497187	0.480915	1.03383	0.301214	0.591065
ENSG00000120158	1103.2	0.151272	0.257577	0.587289	0.55701	0.803065
ENSG00000185955	10.164	-0.117176	0.586847	-0.19967	0.841738	0.944508
ENSG00000235092	2.67867	0.518414	0.719928	0.720091	0.471469	NA
ENSG00000100029	3283.64	-0.340896	0.25665	-1.32826	0.184094	0.450386
ENSG00000156194	0.639972	-0.227057	0.614303	-0.369617	0.711668	NA
ENSG00000203661	8.41756	1.31111	0.631305	2.07682	0.0378178	0.162049
ENSG00000253540	32.3523	0.18109	0.489595	0.369878	0.711474	0.887258
ENSG00000112695	3476.69	0.127674	0.422437	0.302232	0.762475	0.91053
ENSG00000271848	4.59362	0.446353	0.712824	0.626175	0.5312	NA
ENSG00000281426	1.71036	0.0395737	0.680643	0.0581417	0.953636	NA
ENSG00000178951	270.087	-0.557727	0.432989	-1.28809	0.197716	0.469058
ENSG00000180900	787.185	-0.582115	0.388274	-1.49924	0.133812	0.368455
ENSG00000199762	2.27432	0.186359	0.718741	0.259285	0.795416	NA
ENSG00000137203	9.44214	-0.952592	0.671762	-1.41805	0.156176	0.406148
ENSG00000252277	2.4167	-0.131312	0.741443	-0.177104	0.859427	NA
ENSG00000277283	96.5157	-0.0314191	0.450205	-0.0697884	0.944362	0.981444
ENSG00000214485	52.9883	0.0529003	0.477274	0.110838	0.911745	0.97256
ENSG00000269997	10.0739	0.687273	0.574577	1.19614	0.231643	0.513824
ENSG00000213671	0.6139	0.0627096	0.613978	0.102137	0.918648	NA
ENSG00000085382	731.996	0.665857	0.278741	2.3888	0.0169033	0.0944828
ENSG00000217385	3.12052	0.174492	0.704073	0.247832	0.804264	NA
ENSG00000207067	48.257	0.20337	0.447599	0.454358	0.649571	0.85461
ENSG00000105357	1.45032	-0.478744	0.626907	-0.763661	0.44507	NA
ENSG00000232040	199.745	-0.157977	0.472972	-0.33401	0.738372	0.899726
ENSG00000169607	1236.9	0.0799472	0.298971	0.267408	0.789155	0.922773
ENSG00000119684	2048.29	-0.0369977	0.294729	-0.125531	0.900103	0.969115
ENSG00000165240	2780.65	0.413789	0.411625	1.00526	0.314774	0.604642
ENSG00000204623	555.718	1.21907	0.388557	3.13742	0.00170443	0.0178197
ENSG00000267016	0.866058	-0.606387	0.734087	-0.826043	0.40878	NA
ENSG00000100162	676.398	-0.619488	0.418875	-1.47893	0.139158	0.377411
ENSG00000071894	1153.08	-0.716701	0.362047	-1.97958	0.0477507	0.189069
ENSG00000238058	23.0105	0.268501	0.499493	0.537547	0.59089	0.822129
ENSG00000196873	286.961	1.00323	0.415973	2.41176	0.0158758	0.0902121
ENSG00000237624	8.12768	0.865162	0.593188	1.4585	0.144704	0.387283
ENSG00000204397	325.368	0.452377	0.408272	1.10803	0.267849	0.55621
ENSG00000204403	7.32568	0.182599	0.701111	0.260443	0.794522	NA
ENSG00000213860	33.9124	-0.423918	0.484806	-0.874409	0.381896	0.66823
ENSG00000121716	156.592	-1.62766	0.412495	-3.94588	7.95082e-05	0.00156142
ENSG00000156398	523.611	0.0827165	0.413232	0.20017	0.841348	0.944317
ENSG00000256568	31.9516	-0.334895	0.521155	-0.642601	0.520483	0.77782
ENSG00000206190	24.2834	1.2957	0.560158	2.3131	0.0207169	0.108595
ENSG00000229619	50.0109	-0.0865955	0.457112	-0.189441	0.849747	0.948389
ENSG00000260331	3.29151	0.165929	0.690666	0.240245	0.810141	NA
ENSG00000215184	14.8468	0.579475	0.623609	0.929228	0.352771	0.640992
ENSG00000115310	2918.41	0.12106	0.368501	0.328519	0.742519	0.901097
ENSG00000167693	29.9899	2.5119	0.484178	5.18796	2.12607e-07	1.09245e-05
ENSG00000196678	1057.71	0.0533909	0.298208	0.179039	0.857907	0.951294
ENSG00000158019	563.806	-0.104253	0.375805	-0.277414	0.781462	0.919783
ENSG00000166188	141.785	0.0789374	0.435598	0.181216	0.856198	0.951065
ENSG00000088836	19.1976	1.42297	0.518262	2.74566	0.00603893	0.0456585
ENSG00000112394	513.125	-2.53884	0.529209	-4.79742	1.60725e-06	6.13103e-05
ENSG00000228643	4.64314	0.63912	0.653104	0.978588	0.327783	NA
ENSG00000175606	749.843	-0.425264	0.310092	-1.37141	0.170246	0.428386
ENSG00000134398	1.69017	-0.155226	0.731098	-0.212319	0.831858	NA
ENSG00000267374	6.38503	1.52253	0.736662	2.06679	0.0387539	NA
ENSG00000145050	2746.6	-0.400662	0.301314	-1.32972	0.183612	0.449511
ENSG00000174839	952.624	0.118508	0.325929	0.363601	0.716156	0.890249
ENSG00000173227	3.87196	-0.463939	0.739924	-0.627009	0.530654	NA
ENSG00000207352	2.13758	-0.173194	0.729774	-0.237326	0.812404	NA
ENSG00000179021	2850.8	-0.872618	0.235796	-3.70073	0.000214983	0.00349664
ENSG00000178078	348.99	-0.553261	0.448484	-1.23363	0.217342	0.495763
ENSG00000005108	1.62989	0.563565	0.738987	0.762619	0.445691	NA
ENSG00000269303	2.94275	-0.790446	0.720966	-1.09637	0.272917	NA
ENSG00000241229	6.05455	0.0617218	0.622212	0.0991973	0.920982	NA
ENSG00000140365	739.533	-0.332375	0.327332	-1.01541	0.309912	0.599917
ENSG00000236636	13.9246	0.84508	0.707196	1.19497	0.232097	0.514107
ENSG00000070018	1355.3	-0.520925	0.482979	-1.07856	0.280782	0.570441
ENSG00000253223	1.50852	0.585105	0.739553	0.79116	0.428851	NA
ENSG00000181924	1677.85	-0.495005	0.267698	-1.84911	0.0644416	0.231353
ENSG00000224550	7.9714	-0.0321514	0.685827	-0.0468798	0.962609	0.986859
ENSG00000272265	1.53046	0.290013	0.736671	0.39368	0.693817	NA
ENSG00000165272	103.049	-1.43497	0.566423	-2.53339	0.0112964	0.0706252
ENSG00000153574	632.265	0.560386	0.376142	1.48983	0.13627	0.372201
ENSG00000218891	52.6881	-0.630966	0.476634	-1.3238	0.185571	0.452714
ENSG00000273035	8.88232	-0.755935	0.584585	-1.29311	0.195971	0.466754
ENSG00000264920	57.8107	-0.197286	0.454015	-0.434536	0.663899	0.862949
ENSG00000133103	1518.39	0.0926628	0.367318	0.252268	0.800834	0.9268
ENSG00000106624	131.626	2.41556	0.600798	4.02058	5.80546e-05	0.00120972
ENSG00000133063	58.0429	-1.71319	0.458745	-3.73451	0.000188078	0.00315227
ENSG00000101558	4496.28	-0.402289	0.212692	-1.89141	0.0585696	0.216991
ENSG00000173653	234.053	-0.90307	0.352515	-2.56179	0.0104134	0.0666718
ENSG00000109180	3761.17	0.0693227	0.265413	0.261188	0.793947	0.924758
ENSG00000233834	138.426	1.71983	0.416642	4.12783	3.66204e-05	0.000831057
ENSG00000239374	0.70891	-0.0714734	0.670677	-0.106569	0.915131	NA
ENSG00000196433	6.45234	-0.750399	0.691161	-1.08571	0.277609	NA
ENSG00000215032	1.82141	0.395041	0.740767	0.533286	0.593836	NA
ENSG00000226359	5.72859	-0.683922	0.605799	-1.12896	0.258915	NA
ENSG00000197085	249.201	0.569143	0.529884	1.07409	0.282782	0.571726
ENSG00000090971	129.739	-0.258836	0.439951	-0.588329	0.556311	0.802841
ENSG00000266761	0.896276	-0.086638	0.651867	-0.132907	0.894267	NA
ENSG00000090932	14.1058	0.434526	0.597278	0.72751	0.466913	0.73699
ENSG00000077942	0.736276	0.330567	0.623759	0.529959	0.596141	NA
ENSG00000134283	3037.86	-0.115679	0.328893	-0.351721	0.725048	0.893078
ENSG00000262251	59.6846	0.188071	0.455611	0.412788	0.679762	0.87052
ENSG00000183199	39.5175	0.410421	0.494165	0.830533	0.406238	0.690501
ENSG00000248632	167.682	-0.128781	0.538619	-0.239095	0.811032	0.932224
ENSG00000214269	2.70663	0.528082	0.724029	0.729366	0.465778	NA
ENSG00000175048	345.258	1.42345	0.639358	2.22637	0.0259891	0.126294
ENSG00000280746	1.79275	0.383331	0.737813	0.519551	0.603377	NA
ENSG00000278986	5.65846	-0.135492	0.655707	-0.206635	0.836295	NA
ENSG00000138100	2.12425	0.48076	0.716434	0.671046	0.502191	NA
ENSG00000147437	85.0874	1.41188	0.43116	3.27461	0.0010581	0.0123175
ENSG00000218073	2.01657	0.305706	0.721238	0.423863	0.671666	NA
ENSG00000083642	6107.54	1.20078	0.32134	3.7368	0.000186378	0.00313292
ENSG00000247271	104.198	0.0823128	0.440215	0.186983	0.851674	0.949314
ENSG00000236348	0.659271	-0.25432	0.601219	-0.423006	0.672291	NA
ENSG00000165140	2.69071	-0.161393	0.741171	-0.217754	0.827621	NA
ENSG00000279373	0.846197	-0.274574	0.683156	-0.40192	0.687743	NA
ENSG00000257390	13.2198	0.338155	0.546944	0.618262	0.536402	0.788947
ENSG00000239659	1.93875	0.279182	0.73647	0.379082	0.704627	NA
ENSG00000164342	31.3404	1.13089	0.569592	1.98544	0.0470954	0.187089
ENSG00000163050	471.526	0.309348	0.37983	0.814437	0.415394	0.697366
ENSG00000010810	1059.7	0.0231997	0.403006	0.0575666	0.954094	0.984353
ENSG00000104679	642.793	-0.355624	0.307185	-1.15769	0.246991	0.531599
ENSG00000145882	462.771	0.544754	0.388713	1.40143	0.161086	0.41436
ENSG00000165609	2764.88	-0.317998	0.239302	-1.32886	0.183895	0.450143
ENSG00000225674	3.96339	0.635471	0.684241	0.928724	0.353032	NA
ENSG00000267365	1.21008	0.202519	0.605097	0.334689	0.73786	NA
ENSG00000233347	6.45559	0.408979	0.637071	0.641968	0.520894	NA
ENSG00000092850	4.82211	0.310624	0.713084	0.435606	0.663123	NA
ENSG00000092148	10645.5	0.43438	0.258922	1.67765	0.0934152	0.29664
ENSG00000280620	2.74576	0.882378	0.706642	1.24869	0.211778	NA
ENSG00000255517	63.8371	-0.658566	0.430124	-1.53111	0.125743	0.354082
ENSG00000186976	34.9385	2.04915	0.498825	4.10796	3.99177e-05	0.000890662
ENSG00000237292	24.3031	0.909955	0.544078	1.67247	0.0944313	0.298546
ENSG00000204842	762.227	0.793072	0.371276	2.13607	0.0326733	0.14713
ENSG00000166704	629.286	-0.34206	0.319509	-1.07058	0.284358	0.572993
ENSG00000038427	1247.94	4.69272	0.396824	11.8257	2.8754e-32	5.20074e-29
ENSG00000266744	4.03332	-0.0239114	0.684121	-0.0349521	0.972118	NA
ENSG00000144188	1.01822	-0.109784	0.657341	-0.167012	0.86736	NA
ENSG00000279900	31.5933	0.388893	0.47636	0.816384	0.41428	0.697265
ENSG00000101278	11.0619	-0.146596	0.678222	-0.216148	0.828873	0.939832
ENSG00000248578	7.09741	0.282799	0.724029	0.39059	0.6961	NA
ENSG00000121406	567.079	0.0167838	0.311593	0.0538646	0.957043	0.98546
ENSG00000259818	16.9147	-0.232865	0.512515	-0.454358	0.649571	0.85461
ENSG00000094804	1576.28	-0.473007	0.366048	-1.2922	0.196288	0.467199
ENSG00000173933	303.651	0.461204	0.369054	1.24969	0.211412	0.488043
ENSG00000199881	4.02652	1.04678	0.673331	1.55463	0.120035	NA
ENSG00000224956	0.503569	-0.0824099	0.597104	-0.138016	0.890228	NA
ENSG00000183605	795.395	0.225799	0.291207	0.775389	0.43811	0.71627
ENSG00000188672	9.01025	-0.478715	0.594347	-0.805447	0.420562	0.701131
ENSG00000198468	211.537	-0.0559199	0.418266	-0.133694	0.893644	0.966014
ENSG00000187838	2.09078	0.257204	0.727791	0.353403	0.723786	NA
ENSG00000141560	699.235	0.257087	0.302093	0.851022	0.394757	0.679351
ENSG00000270048	3.16134	-0.00104996	0.66635	-0.00157569	0.998743	NA
ENSG00000187486	10.2755	-0.406836	0.657932	-0.618356	0.536341	0.788939
ENSG00000269755	3.27409	0.424776	0.70238	0.604766	0.545334	NA
ENSG00000272573	3.4203	0.134688	0.658989	0.204386	0.838052	NA
ENSG00000146574	828.342	0.587293	0.444899	1.32006	0.186815	0.454296
ENSG00000015171	1339.39	-0.244974	0.341221	-0.717935	0.472798	0.741544
ENSG00000211950	44.7153	-0.919211	0.708901	-1.29667	0.194744	0.46535
ENSG00000231345	0.894414	0.344777	0.647386	0.532567	0.594333	NA
ENSG00000129493	337.205	1.00146	0.367301	2.72655	0.00640004	0.0474222
ENSG00000186265	5259.27	-0.186308	0.332489	-0.560345	0.575244	0.814183
ENSG00000185078	1.30538	-0.114856	0.741191	-0.154961	0.876852	NA
ENSG00000092964	2828.33	0.533088	0.451348	1.1811	0.237562	0.521095
ENSG00000214561	0.71867	-0.292529	0.601276	-0.486514	0.626603	NA
ENSG00000106077	164.57	-0.328737	0.385025	-0.853807	0.393212	0.678758
ENSG00000134574	3279.14	-0.434522	0.345517	-1.2576	0.208536	0.484017
ENSG00000228002	4.81881	0.755986	0.70504	1.07226	0.283603	NA
ENSG00000106268	458.683	-1.12498	0.358091	-3.14161	0.0016802	0.0176787
ENSG00000172159	60.8875	-1.25164	0.494295	-2.53217	0.0113359	0.070747
ENSG00000270872	17.9544	-0.504599	0.553099	-0.912313	0.361604	0.650257
ENSG00000090263	1527.36	-0.0862237	0.344655	-0.250174	0.802453	0.927753
ENSG00000049323	6.65576	-0.550698	0.723944	-0.760692	0.446841	NA
ENSG00000279019	1.52242	0.519067	0.735198	0.706024	0.480173	NA
ENSG00000054523	1476.67	2.18799	0.370233	5.90976	3.42599e-09	3.05525e-07
ENSG00000108932	574.951	-0.170326	0.375006	-0.454195	0.649689	0.854644
ENSG00000110031	6974.86	-0.431123	0.325534	-1.32436	0.185384	0.452502
ENSG00000090674	40.2509	-0.0342891	0.482516	-0.0710631	0.943348	0.981162
ENSG00000238072	24.0343	-0.328433	0.596391	-0.550701	0.581839	0.817376
ENSG00000124562	2226.19	-0.392511	0.348311	-1.1269	0.259785	0.547382
ENSG00000279342	46.2569	0.752793	0.517178	1.45558	0.145509	0.388346
ENSG00000223714	1.35284	0.0893437	0.735105	0.121539	0.903264	NA
ENSG00000250433	18.5568	0.460072	0.597256	0.770309	0.441117	0.718912
ENSG00000185658	4739.91	0.673833	0.211517	3.18572	0.00144395	0.015707
ENSG00000248828	0.711567	0.328485	0.600968	0.546593	0.584659	NA
ENSG00000017797	2463.91	-0.722223	0.235393	-3.06816	0.00215383	0.0211375
ENSG00000268945	1.26442	0.286428	0.702745	0.407584	0.683579	NA
ENSG00000261478	1.06269	-0.409063	0.66681	-0.613462	0.539571	NA
ENSG00000205078	23.0792	0.396264	0.491772	0.805787	0.420366	0.700945
ENSG00000275066	3035.26	0.846087	0.29325	2.8852	0.00391161	0.032821
ENSG00000129028	29.9742	-0.212661	0.482698	-0.440566	0.659527	0.86011
ENSG00000232626	7.44404	-0.186059	0.605891	-0.307084	0.75878	NA
ENSG00000218336	20.4253	0.106941	0.580382	0.18426	0.85381	0.950086
ENSG00000200390	2.88586	-0.61078	0.718876	-0.849632	0.39553	NA
ENSG00000224992	5.03637	-0.00600225	0.654077	-0.00917667	0.992678	NA
ENSG00000164675	6.5192	0.705461	0.619718	1.13836	0.254971	NA
ENSG00000177096	76.4705	-0.00601583	0.455852	-0.0131969	0.989471	0.996037
ENSG00000145191	2369.13	0.023595	0.228105	0.103439	0.917614	0.973117
ENSG00000280316	20.85	-0.157933	0.502282	-0.31443	0.753194	0.905848
ENSG00000196126	22860.1	-1.78388	0.400602	-4.453	8.46791e-06	0.000243884
ENSG00000176101	578.718	-0.620116	0.352235	-1.76052	0.0783201	0.2635
ENSG00000279962	6.16495	0.625787	0.61845	1.01186	0.311603	NA
ENSG00000274333	11.5095	1.26391	0.607079	2.08195	0.0373473	0.160528
ENSG00000254469	218.763	0.577938	0.360037	1.60522	0.108445	0.325389
ENSG00000273311	64.0464	0.465322	0.430709	1.08036	0.279981	0.56963
ENSG00000001497	1696.34	0.111758	0.251336	0.444657	0.656568	0.858878
ENSG00000121380	98.2719	-0.791065	0.495922	-1.59514	0.110681	0.328962
ENSG00000105619	592.554	-0.991119	0.275698	-3.59495	0.000324458	0.00488226
ENSG00000159063	1131.99	-0.27105	0.327123	-0.828586	0.407338	0.691397
ENSG00000101972	12284.1	0.057631	0.324704	0.177488	0.859125	0.951885
ENSG00000124198	6072.4	0.349113	0.328035	1.06426	0.287212	0.575601
ENSG00000055917	5269.44	0.956043	0.308927	3.09472	0.00196998	0.019806
ENSG00000198838	17.1634	-0.195278	0.543399	-0.359364	0.719322	0.891157
ENSG00000167384	609.173	-0.104943	0.307458	-0.341325	0.732859	0.897038
ENSG00000138061	1066.12	-1.08999	0.665299	-1.63835	0.101349	0.312602
ENSG00000138617	267.854	-0.330727	0.418482	-0.790301	0.429352	0.708199
ENSG00000128708	2933.26	-0.70166	0.258393	-2.71547	0.00661812	0.0486012
ENSG00000275939	5.57745	-0.656005	0.623127	-1.05276	0.29245	NA
ENSG00000162981	7.27309	-0.201248	0.642741	-0.313109	0.754198	NA
ENSG00000132801	210.44	-1.08601	0.368797	-2.94473	0.00323236	0.0286587
ENSG00000220842	39.5815	-0.458177	0.455841	-1.00512	0.314837	0.604653
ENSG00000224892	25.7865	0.0535993	0.493849	0.108534	0.913572	0.972638
ENSG00000158480	161.485	0.500495	0.392417	1.27541	0.202163	0.475507
ENSG00000253310	0.834549	0.146568	0.68759	0.213163	0.8312	NA
ENSG00000113073	2.60355	0.166734	0.71265	0.233964	0.815013	NA
ENSG00000180211	27.6396	0.0517467	0.522141	0.0991049	0.921055	0.974451
ENSG00000248373	1.95617	-0.506038	0.742819	-0.68124	0.49572	NA
ENSG00000133265	269.736	-0.362552	0.384644	-0.942564	0.345904	0.634648
ENSG00000172497	1.04211	0.314554	0.734104	0.428487	0.668297	NA
ENSG00000102221	496.54	2.90086	0.495299	5.85679	4.71889e-09	4.02597e-07
ENSG00000070950	1616.62	0.582294	0.341981	1.70271	0.0886221	0.286797
ENSG00000131187	65.175	-0.0202245	0.503198	-0.0401919	0.96794	0.988484
ENSG00000278677	0.853498	-0.275909	0.685478	-0.402506	0.687312	NA
ENSG00000224195	1.04835	-0.155448	0.665066	-0.233733	0.815192	NA
ENSG00000207737	2.60124	0.716851	0.734506	0.975964	0.329082	NA
ENSG00000270231	667.54	1.00938	0.322925	3.12575	0.00177351	0.0183195
ENSG00000258655	3.36263	-0.760064	0.660825	-1.15018	0.250072	NA
ENSG00000105464	5.74939	0.313732	0.668449	0.469343	0.638824	NA
ENSG00000169085	1.64756	-0.189347	0.737603	-0.256706	0.797406	NA
ENSG00000276272	4.73577	0.34201	0.655674	0.521616	0.601938	NA
ENSG00000101438	8.3153	-0.245904	0.707661	-0.347488	0.728224	0.894614
ENSG00000272010	15.6698	0.704814	0.536656	1.31334	0.189068	0.457607
ENSG00000199036	0.998028	-0.203849	0.699473	-0.291432	0.770721	NA
ENSG00000249341	99.3089	1.11737	0.677705	1.64875	0.0991989	0.308099
ENSG00000106628	2104.29	-1.01164	0.315558	-3.20588	0.00134648	0.014937
ENSG00000214711	16.3886	-2.46897	0.603879	-4.08852	4.34143e-05	0.000955274
ENSG00000237953	3.46589	0.211726	0.672422	0.314871	0.752859	NA
ENSG00000225555	3.12827	-0.125646	0.73668	-0.170557	0.864572	NA
ENSG00000002834	4689.43	-0.758758	0.386989	-1.96067	0.0499171	0.194582
ENSG00000139505	1807.13	0.449986	0.387702	1.16065	0.245785	0.530048
ENSG00000237897	1.34018	0.062404	0.741246	0.084188	0.932907	NA
ENSG00000070886	0.801121	0.0394992	0.60361	0.0654382	0.947825	NA
ENSG00000108405	261.055	-4.78989	0.375381	-12.7601	2.73925e-37	7.07783e-34
ENSG00000186260	668.97	1.01711	0.403958	2.51785	0.0118072	0.0725314
ENSG00000252577	2.86153	-0.0210851	0.7093	-0.0297267	0.976285	NA
ENSG00000234663	89.9161	-0.242954	0.51333	-0.473291	0.636006	0.847274
ENSG00000117013	8.96721	-0.187476	0.602589	-0.311117	0.755712	0.906884
ENSG00000122043	0.859825	0.116944	0.604873	0.193336	0.846696	NA
ENSG00000202125	13.5391	0.323877	0.546722	0.592398	0.553584	0.800693
ENSG00000011566	590.045	-3.37322	0.427885	-7.88346	3.18449e-15	1.08675e-12
ENSG00000205209	6.7704	0.0262487	0.626151	0.0419207	0.966562	NA
ENSG00000276325	3.07023	-0.468049	0.65812	-0.711191	0.476966	NA
ENSG00000111696	818.159	0.710026	0.453359	1.56615	0.117314	0.341245
ENSG00000119915	1.66349	-0.114322	0.738415	-0.15482	0.876963	NA
ENSG00000120265	1572.56	-0.449966	0.281645	-1.59764	0.110124	0.328141
ENSG00000233791	36.2047	-1.02765	0.514129	-1.99883	0.0456271	0.182828
ENSG00000278970	387.489	-0.741735	0.364013	-2.03766	0.0415838	0.172704
ENSG00000261519	1.44699	-0.249439	0.73931	-0.337394	0.73582	NA
ENSG00000171840	144.25	-0.891722	0.466527	-1.9114	0.0559527	0.210093
ENSG00000260805	11.2171	-0.856541	0.556469	-1.53924	0.123745	0.351719
ENSG00000138744	245.59	-1.55543	0.414304	-3.75433	0.000173809	0.00294076
ENSG00000076826	79.2026	0.896434	0.634771	1.41222	0.157886	0.409241
ENSG00000110375	3.91802	0.827614	0.681157	1.21501	0.224361	NA
ENSG00000172009	2195.94	-1.06232	0.318643	-3.33388	0.000856438	0.0105305
ENSG00000146285	13.9667	1.12026	0.612149	1.83005	0.0672428	0.237682
ENSG00000136918	1.79155	-0.0586317	0.737684	-0.0794809	0.93665	NA
ENSG00000264754	6.71301	0.640634	0.609665	1.0508	0.293352	NA
ENSG00000200597	10.3992	0.435488	0.613168	0.710226	0.477564	0.745338
ENSG00000186010	35.005	-0.0565458	0.491085	-0.115145	0.908331	0.971481
ENSG00000213281	7428.86	-0.12375	0.363906	-0.340061	0.733811	0.897353
ENSG00000228201	14.3839	-0.383427	0.541525	-0.70805	0.478914	0.746232
ENSG00000170340	9624.47	-0.132425	0.392459	-0.337424	0.735797	0.898061
ENSG00000231351	0.656001	-0.105096	0.60169	-0.174667	0.861341	NA
ENSG00000272655	66.7214	-0.0180413	0.450344	-0.0400612	0.968044	0.988484
ENSG00000273306	50.3006	1.34198	0.461559	2.90749	0.00364338	0.0313501
ENSG00000102967	569.229	0.247378	0.338077	0.731721	0.464339	0.734992
ENSG00000233719	1.41303	-0.389948	0.739995	-0.52696	0.598221	NA
ENSG00000270067	21.1711	-0.180021	0.510075	-0.352929	0.724141	0.892994
ENSG00000141499	360.31	-0.948894	0.320446	-2.96117	0.00306474	0.0275341
ENSG00000280624	0.576551	0.072655	0.598611	0.121373	0.903396	NA
ENSG00000223984	5.31835	0.0581207	0.671895	0.0865027	0.931067	NA
ENSG00000223023	2.00957	0.47362	0.738343	0.641463	0.521222	NA
ENSG00000075914	1150.1	0.172036	0.385962	0.445735	0.655789	0.85864
ENSG00000111667	2672.49	-0.0414353	0.25234	-0.164204	0.86957	0.956102
ENSG00000261064	2.71677	0.652178	0.71892	0.907163	0.364321	NA
ENSG00000225032	75.1898	0.408017	0.432677	0.943005	0.345679	0.634428
ENSG00000197102	15372.7	2.09055	0.296913	7.04093	1.90956e-12	3.79541e-10
ENSG00000273253	21.0029	-0.787122	0.52224	-1.5072	0.131758	0.364725
ENSG00000236760	1.8746	0.230231	0.740447	0.310935	0.75585	NA
ENSG00000242256	10.5489	0.811726	0.587692	1.38121	0.167215	0.423646
ENSG00000151365	1.23585	0.0783612	0.668965	0.117138	0.906751	NA
ENSG00000214199	79.0902	0.336714	0.58389	0.576674	0.56416	0.808245
ENSG00000280365	12.533	0.38839	0.668366	0.581105	0.56117	0.805994
ENSG00000130313	657.243	-1.08789	0.38983	-2.79067	0.00525986	0.0409008
ENSG00000125656	893.338	-1.64176	0.328658	-4.99533	5.87338e-07	2.5722e-05
ENSG00000211882	52.6788	0.291356	0.46261	0.629809	0.52882	0.783483
ENSG00000282386	38.7069	-0.29924	0.458374	-0.652829	0.513866	0.773494
ENSG00000067900	9202.41	0.300867	0.313359	0.960137	0.336986	0.626549
ENSG00000105852	3.57761	0.715722	0.736555	0.971716	0.331192	NA
ENSG00000207248	1.52826	0.0830379	0.737617	0.112576	0.910367	NA
ENSG00000180881	326.904	2.02675	0.40122	5.05148	4.38399e-07	1.98233e-05
ENSG00000160113	124.482	-0.913503	0.393661	-2.32053	0.020312	0.107205
ENSG00000226862	0.474487	0.318021	0.597425	0.532319	0.594505	NA
ENSG00000242282	28.3141	-0.187706	0.53339	-0.351911	0.724905	0.893078
ENSG00000172725	694.205	-1.92639	0.37584	-5.12555	2.96669e-07	1.46209e-05
ENSG00000101347	2303.93	0.00921302	0.41951	0.0219614	0.982479	0.993898
ENSG00000200241	2.41472	0.121416	0.739252	0.164242	0.869541	NA
ENSG00000141101	1459.48	0.124523	0.403598	0.308533	0.757677	0.908133
ENSG00000186814	1047.73	-0.0828063	0.254531	-0.325329	0.744932	0.902632
ENSG00000138346	1925.81	-0.222984	0.264354	-0.843504	0.398947	0.68369
ENSG00000148143	266.947	2.6545	0.489268	5.42545	5.78079e-08	3.54431e-06
ENSG00000100528	1752.58	0.10211	0.274116	0.372508	0.709514	0.886072
ENSG00000258090	1.16441	0.216529	0.739533	0.292792	0.769681	NA
ENSG00000150403	1344.26	-0.144766	0.321482	-0.450307	0.652489	0.856225
ENSG00000266365	1.77773	0.757945	0.737649	1.02752	0.304178	NA
ENSG00000100433	3.02415	1.20395	0.727174	1.65566	0.0977915	NA
ENSG00000230797	21.3545	1.07873	0.508444	2.12163	0.0338692	0.150625
ENSG00000185798	363.086	-0.49196	0.324286	-1.51706	0.129252	0.359815
ENSG00000188211	144.263	-0.720887	0.495622	-1.45451	0.145805	0.388678
ENSG00000219986	2.77609	0.163755	0.6893	0.237568	0.812216	NA
ENSG00000232535	12.2136	2.18671	0.664428	3.29112	0.000997904	0.0118609
ENSG00000153208	101.056	0.0120141	0.470002	0.0255618	0.979607	0.992904
ENSG00000160194	905.078	0.410042	0.324872	1.26216	0.20689	0.481974
ENSG00000123610	84.788	1.24388	0.447431	2.78004	0.00543526	0.0420298
ENSG00000269944	2.55529	0.266947	0.701507	0.380534	0.703549	NA
ENSG00000245025	37.4147	-0.552462	0.481447	-1.1475	0.251174	0.536584
ENSG00000066322	1144.15	-0.43204	0.257464	-1.67806	0.0933356	0.29664
ENSG00000157741	1082.1	0.858918	0.355082	2.41893	0.0155661	0.0887034
ENSG00000089486	381.758	0.371992	0.453541	0.820195	0.412105	0.694988
ENSG00000259032	4.64958	0.0459272	0.684306	0.0671151	0.94649	NA
ENSG00000153814	46.1784	-0.295622	0.547916	-0.53954	0.589514	0.821571
ENSG00000162461	18.0474	-0.336522	0.531534	-0.633115	0.526659	0.782268
ENSG00000138376	3359.68	0.0816955	0.335509	0.243497	0.80762	0.930765
ENSG00000237262	0.887449	0.189819	0.604111	0.314212	0.75336	NA
ENSG00000180398	3382.09	-0.413362	0.272354	-1.51774	0.12908	0.359622
ENSG00000154127	192.28	-1.4678	0.586907	-2.50091	0.0123876	0.0748852
ENSG00000144821	23.8916	-0.0886031	0.496783	-0.178354	0.858445	0.951624
ENSG00000001561	2234.25	-0.0195939	0.397718	-0.0492657	0.960708	0.986534
ENSG00000253618	1.38783	-0.0614504	0.740943	-0.0829355	0.933903	NA
ENSG00000161921	6.96743	0.580081	0.619129	0.936931	0.348794	NA
ENSG00000177192	511.884	0.0668484	0.3272	0.204305	0.838116	0.943347
ENSG00000237590	14.4507	-0.371729	0.725065	-0.512683	0.608173	0.831823
ENSG00000244265	1.7542	0.138602	0.739953	0.187311	0.851417	NA
ENSG00000142867	1125.04	-0.745268	0.256969	-2.90023	0.00372894	0.0318138
ENSG00000254612	22.9333	-0.233376	0.563138	-0.414421	0.678566	0.870208
ENSG00000115561	619.205	-0.134741	0.324697	-0.414973	0.678161	0.870107
ENSG00000170100	374.291	-0.0188206	0.353747	-0.0532036	0.95757	0.985728
ENSG00000232732	35.6018	1.55002	0.490293	3.16142	0.00157	0.0168127
ENSG00000235090	10.7452	0.914589	0.543921	1.68148	0.0926707	0.295198
ENSG00000025423	24.6371	-0.235328	0.532341	-0.442063	0.658443	0.859824
ENSG00000172086	1711.17	-0.431691	0.354082	-1.21918	0.222776	0.502474
ENSG00000116521	975.721	-1.20759	0.288296	-4.18872	2.80527e-05	0.000676519
ENSG00000238249	2.15632	0.0439568	0.723807	0.06073	0.951574	NA
ENSG00000230532	31.818	0.792559	0.49046	1.61595	0.106105	0.321246
ENSG00000129116	49.7737	0.411634	0.542995	0.758081	0.448403	0.723631
ENSG00000268565	7.84362	0.0662583	0.615059	0.107727	0.914212	0.972638
ENSG00000120509	706.48	-0.159934	0.290392	-0.550753	0.581803	0.817376
ENSG00000224025	0.493776	0.0116865	0.597047	0.0195738	0.984383	NA
ENSG00000081791	1584.66	-0.470999	0.234409	-2.00931	0.0445044	0.18012
ENSG00000164885	380.779	-0.303035	0.371051	-0.816696	0.414102	0.697121
ENSG00000280954	1.39506	0.280871	0.741768	0.378651	0.704947	NA
ENSG00000177640	11.7577	0.00630628	0.560715	0.0112469	0.991026	0.996592
ENSG00000164182	662.939	-0.165875	0.350158	-0.473714	0.635704	0.847106
ENSG00000115053	21800.2	0.242021	0.343018	0.705564	0.480459	0.747745
ENSG00000047644	1118.72	0.641827	0.585168	1.09683	0.272718	0.560478
ENSG00000239455	1.18519	-0.168395	0.731964	-0.230059	0.818046	NA
ENSG00000213398	62.1038	-0.389536	0.451313	-0.863118	0.388073	0.673981
ENSG00000228327	60.9676	0.205214	0.443409	0.46281	0.643501	0.851263
ENSG00000273015	680.389	0.171427	0.397185	0.431605	0.666028	0.864474
ENSG00000228328	17.4186	0.667127	0.600855	1.1103	0.266871	0.555222
ENSG00000176659	71.7956	0.842872	0.650056	1.29661	0.194764	0.46535
ENSG00000242435	4.63014	0.914278	0.63545	1.43879	0.150211	NA
ENSG00000123329	1460.94	-0.310676	0.390699	-0.795181	0.426508	0.705722
ENSG00000261131	5.65163	-0.450241	0.60384	-0.74563	0.455891	NA
ENSG00000186635	3141.03	-0.196113	0.292941	-0.669462	0.503201	0.764295
ENSG00000087053	2365.49	0.542212	0.354206	1.53078	0.125823	0.354149
ENSG00000198920	688.378	-0.134765	0.369701	-0.364523	0.715467	0.88996
ENSG00000265113	2.24541	0.392828	0.723355	0.543065	0.587085	NA
ENSG00000260032	6354.75	0.311436	0.292143	1.06604	0.286405	0.574885
ENSG00000277041	2.52498	-0.237588	0.738733	-0.321615	0.747744	NA
ENSG00000211584	44.9118	-0.335481	0.509522	-0.658423	0.510266	0.770319
ENSG00000145730	2718.94	1.28874	0.292609	4.40429	1.06129e-05	0.000296228
ENSG00000222764	1.10158	0.00484458	0.698414	0.00693655	0.994465	NA
ENSG00000246250	1.76059	0.193425	0.72957	0.265122	0.790916	NA
ENSG00000264986	0.687633	-0.24908	0.601572	-0.414048	0.678839	NA
ENSG00000197714	4701.83	0.606455	0.33469	1.81199	0.0699881	0.243792
ENSG00000206921	1.50697	0.246547	0.736343	0.334827	0.737756	NA
ENSG00000211934	8.03485	2.40392	0.736921	3.26211	0.00110588	0.0127158
ENSG00000226965	9.83668	-1.64179	0.647526	-2.53548	0.0112292	0.0704485
ENSG00000270031	4.1778	0.698653	0.666374	1.04844	0.294436	NA
ENSG00000274443	26.2407	0.451498	0.502678	0.898186	0.369087	0.657222
ENSG00000267729	2.14235	0.358786	0.708712	0.50625	0.612681	NA
ENSG00000182308	22.7522	0.771191	0.519963	1.48317	0.13803	0.375535
ENSG00000245711	0.84704	0.151366	0.691589	0.218867	0.826754	NA
ENSG00000113593	2497.89	0.0539152	0.2733	0.197274	0.843613	0.945145
ENSG00000254330	175.992	1.30936	0.535906	2.44326	0.0145551	0.084396
ENSG00000264663	45.1725	0.0836981	0.492094	0.170086	0.864943	0.954827
ENSG00000107897	1687.88	0.0628904	0.324925	0.193554	0.846525	0.946883
ENSG00000141527	0.965212	0.501072	0.721385	0.694598	0.487308	NA
ENSG00000262481	0.545686	0.389151	0.597756	0.65102	0.515034	NA
ENSG00000224843	19.4368	0.00251762	0.54634	0.00460815	0.996323	0.998329
ENSG00000226501	4.64569	-0.0318608	0.696325	-0.0457556	0.963505	NA
ENSG00000137575	1530.67	0.277121	0.349461	0.792997	0.42778	0.707244
ENSG00000236320	2.64162	0.285424	0.726517	0.392867	0.694418	NA
ENSG00000152689	7584.8	-1.26943	0.334554	-3.7944	0.000148003	0.00258471
ENSG00000165209	4287.52	-0.290412	0.31562	-0.920132	0.357504	0.646681
ENSG00000154721	64.4597	-0.643317	0.602261	-1.06817	0.285444	0.574094
ENSG00000253882	26.753	-0.649	0.484284	-1.34012	0.180206	0.4443
ENSG00000141524	4119.7	-2.43575	0.291727	-8.34941	6.86063e-17	3.02654e-14
ENSG00000164938	1505.8	1.36081	0.350383	3.88379	0.000102841	0.00193155
ENSG00000236582	0.577823	0.301792	0.604763	0.499026	0.617761	NA
ENSG00000004487	4884.75	0.473104	0.372829	1.26896	0.204456	0.47852
ENSG00000108423	297.201	-0.802818	0.325538	-2.46612	0.0136584	0.0804953
ENSG00000123352	1921.97	0.31352	0.345026	0.908685	0.363516	0.65208
ENSG00000249271	0.783184	0.368087	0.625851	0.588138	0.55644	NA
ENSG00000161082	0.668456	0.319115	0.664634	0.480137	0.63113	NA
ENSG00000281026	511.642	1.97092	0.359246	5.48629	4.10467e-08	2.64203e-06
ENSG00000137509	1646.22	-0.24175	0.264456	-0.914139	0.360644	0.649116
ENSG00000206859	5.05753	-0.118612	0.660617	-0.179548	0.857508	NA
ENSG00000242272	1.0265	-0.0642583	0.689372	-0.0932128	0.925734	NA
ENSG00000176896	187.981	-0.0108153	0.384896	-0.0280994	0.977583	0.992432
ENSG00000234772	17.7268	0.522128	0.52908	0.98686	0.323711	0.61392
ENSG00000115750	643.267	0.647633	0.419107	1.54527	0.122281	0.349373
ENSG00000253899	4.91226	-0.0133062	0.68652	-0.019382	0.984536	NA
ENSG00000054116	1316.76	-0.235829	0.282496	-0.834804	0.403828	0.688395
ENSG00000145365	4276.53	-0.156697	0.333491	-0.469868	0.638449	0.848326
ENSG00000132549	4803.57	1.06633	0.248423	4.29241	1.7674e-05	0.000461952
ENSG00000128573	70.9959	-2.0207	0.668384	-3.02327	0.00250061	0.0235566
ENSG00000265558	7.43082	0.674207	0.640694	1.05231	0.292659	NA
ENSG00000120068	0.540416	-0.108335	0.598933	-0.18088	0.856462	NA
ENSG00000237886	42.066	-0.110384	0.48065	-0.229655	0.81836	0.935722
ENSG00000152910	33.8754	1.16625	0.735591	1.58546	0.112863	0.333118
ENSG00000270951	0.639598	0.094165	0.613305	0.153537	0.877975	NA
ENSG00000132680	2163.61	-0.532261	0.305389	-1.7429	0.0813517	0.27075
ENSG00000119185	1016.15	-0.327015	0.308916	-1.05859	0.289787	0.57876
ENSG00000257839	16.8926	-0.222254	0.518299	-0.428815	0.668058	0.8649
ENSG00000177311	6604.65	-0.966352	0.583867	-1.65509	0.0979063	0.305474
ENSG00000233585	3.57609	0.536185	0.708528	0.756759	0.449194	NA
ENSG00000207287	2.62823	0.251827	0.735787	0.342256	0.732158	NA
ENSG00000198860	1774.88	0.258237	0.40175	0.642779	0.520367	0.77782
ENSG00000222009	68.9889	-1.02353	0.464545	-2.20331	0.0275732	0.131553
ENSG00000115415	44971.4	-0.0569357	0.330071	-0.172495	0.863048	0.953862
ENSG00000156381	78.8895	-0.555776	0.527391	-1.05382	0.291965	0.581327
ENSG00000218233	2.33034	-0.676456	0.731779	-0.924399	0.355278	NA
ENSG00000136950	1452.65	-1.467	0.287705	-5.09899	3.41466e-07	1.63822e-05
ENSG00000105708	454.893	-0.149239	0.358998	-0.415712	0.677621	0.869599
ENSG00000278942	1.28216	0.459761	0.696179	0.660406	0.508993	NA
ENSG00000135824	5.15573	-1.22177	0.705175	-1.73258	0.0831708	NA
ENSG00000215302	47.8825	0.633816	0.506293	1.25187	0.210616	0.487388
ENSG00000226856	2.74932	0.185258	0.737069	0.251344	0.801548	NA
ENSG00000217769	0.542032	0.236664	0.599344	0.394872	0.692938	NA
ENSG00000224517	0.81791	0.280861	0.602555	0.466117	0.641132	NA
ENSG00000198753	2.41493	-0.022373	0.7264	-0.0307998	0.975429	NA
ENSG00000178789	134.987	1.13429	0.531752	2.13312	0.0329147	0.147798
ENSG00000104973	358.106	-0.777253	0.417663	-1.86096	0.0627501	0.227219
ENSG00000234773	9.0842	-0.692461	0.588626	-1.1764	0.239434	0.522394
ENSG00000106144	1230	0.364005	0.355983	1.02253	0.306529	0.596277
ENSG00000070413	1031.87	-0.479272	0.322364	-1.48674	0.137082	0.373799
ENSG00000242135	1.70029	-0.0219095	0.743673	-0.0294612	0.976497	NA
ENSG00000187783	1.087	-0.283611	0.661758	-0.428572	0.668235	NA
ENSG00000171160	35.1449	-0.724486	0.563852	-1.28489	0.198832	0.470878
ENSG00000198853	24.8684	0.440518	0.636437	0.692163	0.488835	0.754081
ENSG00000119938	6.91585	-0.0543809	0.658162	-0.0826254	0.934149	NA
ENSG00000236456	5.71742	-0.615229	0.62085	-0.990946	0.321712	NA
ENSG00000119965	534.621	-0.0512136	0.325954	-0.157119	0.875151	0.957979
ENSG00000181163	64371.5	0.119024	0.345141	0.344855	0.730203	0.895584
ENSG00000211893	47.9707	-1.66538	0.673092	-2.47423	0.0133525	0.0791827
ENSG00000155886	0.832257	-0.482215	0.603257	-0.799352	0.424087	NA
ENSG00000010165	1192.08	-0.419895	0.240314	-1.74728	0.0805893	0.268834
ENSG00000197619	550.715	-0.239989	0.323387	-0.742111	0.45802	0.730208
ENSG00000227934	1.42558	0.477375	0.73835	0.646543	0.517928	NA
ENSG00000267211	0.786835	-0.1099	0.63087	-0.174204	0.861705	NA
ENSG00000258650	3.38748	0.173803	0.665815	0.261038	0.794063	NA
ENSG00000278448	2.03675	0.185139	0.736141	0.251499	0.801428	NA
ENSG00000142875	1649.99	-0.705248	0.485542	-1.4525	0.146364	0.389524
ENSG00000256660	1.39591	0.717607	0.709823	1.01097	0.312032	NA
ENSG00000117228	3786.56	1.0442	0.430635	2.42479	0.0153172	0.0876996
ENSG00000261302	7.83655	0.220505	0.617852	0.35689	0.721174	0.89168
ENSG00000253404	1.112	0.205273	0.695592	0.295106	0.767913	NA
ENSG00000170471	2913.33	0.649496	0.295925	2.1948	0.028178	0.133313
ENSG00000209042	39.2395	-0.123226	0.47632	-0.258705	0.795863	0.925395
ENSG00000230699	10.1582	1.89508	0.68273	2.77573	0.00550775	0.0424732
ENSG00000168758	983.961	0.294579	0.397607	0.740879	0.458767	0.731012
ENSG00000110852	1232.47	1.93921	0.459316	4.22195	2.42193e-05	0.000603381
ENSG00000148840	1156.51	0.434713	0.386798	1.12387	0.261066	0.549119
ENSG00000188313	2351.6	-0.170902	0.446459	-0.382794	0.701873	0.881286
ENSG00000168672	7.10331	0.449576	0.711173	0.632161	0.527282	NA
ENSG00000138166	3552.4	0.60037	0.370369	1.62101	0.105016	0.319178
ENSG00000109381	1491.74	-0.158589	0.333753	-0.475168	0.634667	0.847005
ENSG00000215795	14.5337	0.736631	0.596183	1.23558	0.216615	0.495253
ENSG00000155980	25.9681	-0.0540441	0.6213	-0.0869855	0.930683	0.978214
ENSG00000235831	28.0345	0.879371	0.488989	1.79835	0.0721223	0.249088
ENSG00000184305	402.442	0.805247	0.611401	1.31705	0.187821	0.455683
ENSG00000174175	4.8555	0.839854	0.721622	1.16384	0.244488	NA
ENSG00000279453	82.7151	0.266128	0.447369	0.594874	0.551928	0.799236
ENSG00000159648	3.00419	-0.735891	0.732317	-1.00488	0.314955	NA
ENSG00000267475	81.611	-0.738883	0.425955	-1.73465	0.082803	0.273595
ENSG00000200312	531.587	0.130152	0.620798	0.209653	0.833938	0.941486
ENSG00000207023	3.93035	-0.162305	0.645297	-0.251521	0.801412	NA
ENSG00000148773	11865.5	0.673762	0.406695	1.65668	0.0975849	0.30505
ENSG00000271826	0.948808	-0.167159	0.656375	-0.25467	0.798978	NA
ENSG00000109911	1018.43	-0.19325	0.309156	-0.62509	0.531912	0.786004
ENSG00000228393	81.6714	0.873857	0.431984	2.02289	0.0430844	0.176333
ENSG00000166823	6.2994	-0.465522	0.646381	-0.720198	0.471403	NA
ENSG00000232036	1.26913	0.628359	0.613404	1.02438	0.305655	NA
ENSG00000106993	918.863	-0.369127	0.337343	-1.09422	0.273859	0.561725
ENSG00000144867	2240.68	0.0386475	0.320487	0.12059	0.904016	0.970441
ENSG00000178295	3835.17	0.549633	0.384181	1.43066	0.152527	0.40052
ENSG00000176393	1127.04	0.305464	0.327634	0.932332	0.351165	0.639735
ENSG00000134955	755.771	0.633445	0.45908	1.37981	0.167644	0.424021
ENSG00000182446	3287.5	0.133873	0.387268	0.345687	0.729578	0.895069
ENSG00000147654	1178.41	-0.182173	0.323216	-0.563627	0.573008	0.813434
ENSG00000164761	313.539	1.88533	0.494941	3.80921	0.000139413	0.00246488
ENSG00000277224	4565.64	-2.31882	0.332304	-6.978	2.99419e-12	5.52612e-10
ENSG00000101310	4350.35	-0.469053	0.246478	-1.90302	0.057038	0.21293
ENSG00000224769	5.56155	0.501567	0.700483	0.716031	0.473972	NA
ENSG00000260010	0.90183	-0.0544636	0.692628	-0.0786332	0.937324	NA
ENSG00000196323	3291.77	0.796932	0.378414	2.10598	0.0352061	0.154236
ENSG00000279077	16.9149	0.680126	0.538859	1.26216	0.206891	0.481974
ENSG00000128891	1543.31	0.0424387	0.346806	0.12237	0.902606	0.970077
ENSG00000189030	1.05927	0.137824	0.649575	0.212175	0.831971	NA
ENSG00000188886	74.1629	0.070088	0.459097	0.152665	0.878663	0.959916
ENSG00000158773	1894.11	-0.645543	0.334641	-1.92906	0.0537233	0.204359
ENSG00000270681	63.3813	0.145716	0.449337	0.324291	0.745718	0.902653
ENSG00000135953	356.842	0.170838	0.350956	0.48678	0.626414	0.842925
ENSG00000158163	21.6712	1.09479	0.616584	1.77558	0.0758025	0.257829
ENSG00000163814	528.501	-1.03218	0.612937	-1.68399	0.0921836	0.294009
ENSG00000265334	0.742427	-0.125003	0.625093	-0.199975	0.841501	NA
ENSG00000215481	7.91974	0.721086	0.605194	1.1915	0.233459	0.516018
ENSG00000099904	199.828	-0.206503	0.451237	-0.457637	0.647213	0.853217
ENSG00000114013	3180.44	1.11571	0.475313	2.34732	0.0189091	0.102031
ENSG00000123933	562.843	-1.79367	0.357533	-5.01679	5.25427e-07	2.3179e-05
ENSG00000239203	11.9796	0.843957	0.57896	1.45771	0.14492	0.387498
ENSG00000211578	5.18572	0.56764	0.649902	0.873424	0.382432	NA
ENSG00000039560	5.5071	-0.402624	0.683317	-0.589221	0.555713	NA
ENSG00000214124	4.27413	-0.102207	0.646911	-0.157992	0.874463	NA
ENSG00000169689	392.342	-0.319737	0.325891	-0.981117	0.326535	0.616562
ENSG00000229922	4.46261	0.49411	0.679395	0.72728	0.467054	NA
ENSG00000152785	15.4372	-1.82933	0.652766	-2.80243	0.00507191	0.03988
ENSG00000214114	597.261	-0.398172	0.35603	-1.11837	0.26341	0.551614
ENSG00000204104	287.964	0.238448	0.404442	0.589573	0.555477	0.801893
ENSG00000126464	174.884	0.527169	0.451767	1.16691	0.243248	0.527092
ENSG00000086570	49.8486	0.576646	0.554857	1.03927	0.29868	0.588413
ENSG00000278272	10299.7	-2.20003	0.345428	-6.36902	1.90242e-10	2.38951e-08
ENSG00000169871	3097.13	0.0605715	0.234546	0.25825	0.796214	0.925395
ENSG00000269243	3.38983	0.507259	0.676436	0.7499	0.453315	NA
ENSG00000103512	1363.34	0.635244	0.378158	1.67984	0.0929888	0.295899
ENSG00000179362	1.8403	-0.000630347	0.731028	-0.000862275	0.999312	NA
ENSG00000144504	353.527	-0.218851	0.358369	-0.610685	0.541408	0.792708
ENSG00000171119	1.4645	0.954758	0.737561	1.29448	0.1955	NA
ENSG00000136514	421.15	0.396489	0.457847	0.865985	0.386498	0.672671
ENSG00000226738	0.991577	0.191429	0.726803	0.263386	0.792253	NA
ENSG00000226491	1.02703	0.125033	0.606756	0.206069	0.836737	NA
ENSG00000278882	18.1966	1.12641	0.687907	1.63744	0.101539	0.312842
ENSG00000215018	5.01795	-0.193673	0.694303	-0.278946	0.780287	NA
ENSG00000104824	3972.37	-0.604826	0.292462	-2.06805	0.0386352	0.164249
ENSG00000069011	16.5712	0.077406	0.712503	0.10864	0.913488	0.972638
ENSG00000161277	60.4942	-0.458335	0.447404	-1.02443	0.305632	0.595076
ENSG00000136891	2581.01	-0.352663	0.30179	-1.16857	0.242577	0.526456
ENSG00000175224	1431.63	-0.663294	0.240322	-2.76003	0.00577968	0.0441085
ENSG00000079459	6740.75	-0.703894	0.332031	-2.11996	0.0340093	0.150914
ENSG00000166192	136.491	-0.849808	0.432092	-1.96673	0.0492144	0.192632
ENSG00000275401	25.6396	0.88822	0.484671	1.83263	0.0668583	0.236834
ENSG00000112759	1150.78	-0.26669	0.394884	-0.675363	0.499445	0.761418
ENSG00000239482	0.894594	0.464707	0.63592	0.730764	0.464923	NA
ENSG00000231465	3.62125	0.774729	0.731672	1.05885	0.289669	NA
ENSG00000102452	2.80133	0.549163	0.741601	0.740509	0.458991	NA
ENSG00000074201	5208.72	-0.0493471	0.262429	-0.18804	0.850846	0.948958
ENSG00000163110	1631.73	0.80925	0.427073	1.89488	0.0581087	0.215725
ENSG00000241860	3.62005	1.24467	0.723141	1.72121	0.0852136	NA
ENSG00000217482	1.21045	0.237535	0.617861	0.384448	0.700647	NA
ENSG00000147894	741.348	0.0825098	0.343551	0.240168	0.8102	0.932016
ENSG00000120159	1237.7	0.0186233	0.371167	0.050175	0.959983	0.986494
ENSG00000116704	1378.13	0.461426	0.411658	1.1209	0.262332	0.550504
ENSG00000169884	13.6668	-0.0670105	0.548406	-0.122191	0.902747	0.970114
ENSG00000226026	0.660018	-0.230269	0.600181	-0.383667	0.701226	NA
ENSG00000273136	142.421	2.05529	0.451456	4.55258	5.29915e-06	0.000168446
ENSG00000251739	4.27499	-0.0954259	0.703568	-0.135631	0.892113	NA
ENSG00000229893	2.21718	0.373439	0.733742	0.508952	0.610786	NA
ENSG00000206976	2.34398	0.76134	0.712103	1.06914	0.285006	NA
ENSG00000259536	13.8804	-1.64245	0.652064	-2.51885	0.0117739	0.0724584
ENSG00000269794	0.821291	-0.215142	0.640493	-0.3359	0.736946	NA
ENSG00000261550	4.76608	-0.126578	0.653726	-0.193625	0.846469	NA
ENSG00000230487	64.1654	0.640904	0.448689	1.42839	0.153178	0.401413
ENSG00000013374	3008.56	-0.16262	0.333933	-0.486984	0.626269	0.842925
ENSG00000155252	379.983	-0.639528	0.443926	-1.44062	0.149693	0.395013
ENSG00000087302	7852.91	-0.314337	0.309776	-1.01472	0.310238	0.600071
ENSG00000262248	9.58355	0.196554	0.570083	0.344782	0.730258	0.895591
ENSG00000262151	9.12827	-0.756318	0.655885	-1.15313	0.248858	0.533787
ENSG00000075785	1316.3	0.552886	0.38799	1.425	0.154157	0.402925
ENSG00000128591	30.5251	0.434786	0.575465	0.755539	0.449926	0.72452
ENSG00000196844	2.88639	-0.0987899	0.740979	-0.133324	0.893938	NA
ENSG00000057657	1510.54	1.05229	0.341465	3.0817	0.00205819	0.0204429
ENSG00000261549	1.68772	0.356924	0.738315	0.48343	0.62879	NA
ENSG00000165934	6512.77	0.300706	0.224033	1.34224	0.179519	0.443391
ENSG00000114019	5.61274	0.259774	0.673115	0.385928	0.69955	NA
ENSG00000196338	13.8051	-0.228202	0.535308	-0.426301	0.669889	0.866178
ENSG00000200164	0.919486	-0.0496635	0.716722	-0.0692927	0.944757	NA
ENSG00000229582	6.93259	-0.0949124	0.593931	-0.159804	0.873036	NA
ENSG00000274667	31.2077	0.176242	0.504169	0.349569	0.726662	0.893605
ENSG00000217716	37.7711	0.114437	0.618194	0.185115	0.853139	0.949817
ENSG00000224800	0.401604	0.272618	0.596773	0.456821	0.6478	NA
ENSG00000240395	8.68176	0.202105	0.672173	0.300674	0.763663	0.911224
ENSG00000183010	1474.04	-0.855891	0.349807	-2.44675	0.0144152	0.0838191
ENSG00000279670	28.6543	0.93513	0.497721	1.87882	0.0602687	0.221029
ENSG00000277157	9481.91	-1.30889	0.34586	-3.78447	0.000154039	0.00266941
ENSG00000182154	443.97	-1.17309	0.339263	-3.45776	0.000544695	0.00742419
ENSG00000196796	1.67714	0.104677	0.711431	0.147136	0.883025	NA
ENSG00000105983	2688.97	0.903933	0.307376	2.94081	0.00327359	0.0289674
ENSG00000260490	11.1894	-0.0623676	0.543658	-0.114719	0.908668	0.971628
ENSG00000185947	8188.64	0.13752	0.343842	0.399952	0.689192	0.874636
ENSG00000253731	32.1125	0.639602	0.599886	1.06621	0.286331	0.574885
ENSG00000132359	25.9489	-0.0487707	0.506328	-0.0963223	0.923265	0.975072
ENSG00000133639	8147.56	0.201012	0.310776	0.646806	0.517758	0.776428
ENSG00000236358	2.70333	0.960419	0.728243	1.31882	0.187231	NA
ENSG00000029725	7779.29	-0.836658	0.29975	-2.79119	0.00525145	0.0408859
ENSG00000237749	22.923	0.157021	0.646852	0.242747	0.808201	0.93098
ENSG00000238090	3.22361	0.449411	0.702066	0.640126	0.52209	NA
ENSG00000161204	1165.2	-0.155597	0.272896	-0.57017	0.568562	0.811076
ENSG00000235489	16.7364	-0.519132	0.510916	-1.01608	0.309591	0.59959
ENSG00000222005	1.88305	-0.421096	0.724526	-0.581202	0.561105	NA
ENSG00000162069	2.38607	-0.313319	0.705273	-0.444253	0.65686	NA
ENSG00000258230	24.529	0.556597	0.482472	1.15364	0.248649	0.533646
ENSG00000180879	2546.9	-0.490634	0.400117	-1.22623	0.220113	0.499083
ENSG00000173077	94.0381	1.95288	0.729029	2.67875	0.00738982	0.0526219
ENSG00000120438	12458.8	-0.349108	0.291025	-1.19958	0.230301	0.512041
ENSG00000122952	3433.5	-0.590375	0.354245	-1.66657	0.0955997	0.301134
ENSG00000272102	6.1102	0.147865	0.614773	0.240519	0.809928	NA
ENSG00000282458	36.7106	-0.804241	0.585289	-1.37409	0.169413	0.426741
ENSG00000275302	2354.49	-2.189	0.428122	-5.11302	3.17043e-07	1.55825e-05
ENSG00000173020	4027.98	-0.993729	0.266837	-3.7241	0.000196012	0.00326152
ENSG00000250492	5.85223	0.359895	0.659869	0.545405	0.585475	NA
ENSG00000189423	17.6735	-0.305346	0.50593	-0.603534	0.546153	0.795463
ENSG00000232995	152.718	1.39814	0.38929	3.59151	0.000328769	0.00493071
ENSG00000267119	1.70918	0.788766	0.733734	1.075	0.282374	NA
ENSG00000279233	50.1059	0.123517	0.467358	0.264288	0.791558	0.923532
ENSG00000251538	4.93757	0.344131	0.733443	0.469199	0.638927	NA
ENSG00000121964	1055.48	-0.11104	0.300458	-0.369569	0.711704	0.887398
ENSG00000231404	0.641943	-0.132608	0.598584	-0.221536	0.824675	NA
ENSG00000104522	614.443	-0.488368	0.318124	-1.53515	0.124747	0.352657
ENSG00000259010	2.6349	-0.0606554	0.731872	-0.0828771	0.933949	NA
ENSG00000166377	904.674	0.8889	0.329534	2.69745	0.00698729	0.0505921
ENSG00000266803	4.61086	0.316009	0.672573	0.46985	0.638462	NA
ENSG00000148082	3.33179	-0.582777	0.718732	-0.810841	0.417457	NA
ENSG00000250999	9.3827	0.121365	0.579288	0.209507	0.834053	0.941486
ENSG00000138028	4.31846	-1.34913	0.710221	-1.89959	0.0574864	NA
ENSG00000258790	0.627087	-0.0740748	0.599537	-0.123553	0.901669	NA
ENSG00000277232	32.8435	-0.428762	0.462956	-0.926139	0.354374	0.642912
ENSG00000102466	20.4392	2.31651	0.663505	3.49133	0.000480627	0.0067284
ENSG00000069702	284.541	-1.60289	0.667412	-2.40165	0.0163213	0.0921074
ENSG00000278952	5.19157	-0.0532857	0.652347	-0.0816831	0.934899	NA
ENSG00000099341	4521.63	-0.808208	0.245512	-3.29193	0.000995024	0.0118401
ENSG00000243679	41.7247	-0.50479	0.488239	-1.0339	0.301183	0.591065
ENSG00000122406	47082.4	-0.395711	0.319453	-1.23872	0.215451	0.493711
ENSG00000166166	360.252	-1.09305	0.340124	-3.21367	0.0013105	0.0146418
ENSG00000235332	0.842944	0.0375392	0.604647	0.0620844	0.950496	NA
ENSG00000259953	143.351	-0.407067	0.452531	-0.899534	0.368368	0.656714
ENSG00000182899	17671.6	-0.36731	0.387677	-0.947465	0.343402	0.631853
ENSG00000219797	0.932554	0.329694	0.721345	0.457054	0.647632	NA
ENSG00000115604	1308.68	0.940171	0.484322	1.94121	0.052233	0.200624
ENSG00000182871	22.7127	1.05054	0.579502	1.81283	0.0698587	0.24369
ENSG00000215120	1.67349	-0.359178	0.720776	-0.498322	0.618257	NA
ENSG00000006062	1005.04	0.295359	0.385972	0.765235	0.444132	0.720902
ENSG00000177885	6400.24	-0.726824	0.266397	-2.72835	0.00636517	0.0472218
ENSG00000054392	176.209	1.21426	0.450352	2.69626	0.00701239	0.0506632
ENSG00000272456	17.414	-0.334235	0.563364	-0.593284	0.552991	0.800348
ENSG00000014216	3041.66	-0.754727	0.225428	-3.34797	0.000814058	0.0101474
ENSG00000236686	2.19128	0.169518	0.739309	0.229292	0.818642	NA
ENSG00000259868	2.45142	-0.887786	0.723515	-1.22705	0.219805	NA
ENSG00000145736	374.253	-0.179155	0.47226	-0.379357	0.704423	0.882524
ENSG00000139428	1163.94	-0.406355	0.372357	-1.0913	0.275139	0.563455
ENSG00000151364	51.1866	-2.43828	0.547256	-4.45547	8.37112e-06	0.00024253
ENSG00000130368	2.75126	0.467523	0.735784	0.635409	0.525162	NA
ENSG00000189007	885.623	0.65745	0.341654	1.92432	0.0543151	0.205867
ENSG00000130270	44.9125	-0.296537	0.49919	-0.594037	0.552487	0.799683
ENSG00000255150	72.4141	-0.837003	0.510479	-1.63964	0.101079	0.312036
ENSG00000276908	0.948737	-0.218895	0.658583	-0.332373	0.739607	NA
ENSG00000170153	5.81031	-1.34764	0.739233	-1.82303	0.0682989	NA
ENSG00000258613	1.17588	0.129912	0.702266	0.18499	0.853237	NA
ENSG00000144406	13.1655	0.941436	0.625685	1.50465	0.132415	0.366038
ENSG00000135205	108.656	-0.0163562	0.45318	-0.036092	0.971209	0.989757
ENSG00000197217	1575.02	-0.127352	0.332094	-0.383483	0.701362	0.88094
ENSG00000106328	6.99768	-0.109867	0.591499	-0.185743	0.852646	NA
ENSG00000162923	5270.89	1.51285	0.283556	5.33528	9.53996e-08	5.40904e-06
ENSG00000140961	9.67626	-0.219645	0.567081	-0.387326	0.698515	0.879951
ENSG00000262050	27.4268	-0.184273	0.507124	-0.36337	0.716329	0.89028
ENSG00000183454	428.768	0.613114	0.501737	1.22198	0.221713	0.501176
ENSG00000228573	1.40485	-0.12709	0.737749	-0.172268	0.863227	NA
ENSG00000240095	0.997026	0.497776	0.604352	0.823653	0.410137	NA
ENSG00000271601	1033.82	0.67381	0.268846	2.5063	0.0122002	0.0740733
ENSG00000128245	3161.65	-0.873291	0.256222	-3.40834	0.000653604	0.00855407
ENSG00000241527	8.96511	1.01363	0.604606	1.67652	0.0936361	0.297087
ENSG00000206656	4.15033	-0.576809	0.68718	-0.839386	0.401253	NA
ENSG00000253633	164.13	-0.825707	0.50225	-1.64402	0.100173	0.309999
ENSG00000103742	27.7203	-0.58709	0.604317	-0.971494	0.331302	0.621798
ENSG00000243979	1.31238	0.635876	0.729454	0.871715	0.383364	NA
ENSG00000254312	1.33392	0.0945907	0.680479	0.139006	0.889445	NA
ENSG00000160214	1531.68	-1.27499	0.239566	-5.3221	1.02578e-07	5.70185e-06
ENSG00000100592	2032.57	3.67129	0.264721	13.8685	9.83017e-44	4.44496e-40
ENSG00000261026	14.5938	0.89659	0.581312	1.54236	0.122987	0.350533
ENSG00000172667	9636.83	2.14308	0.305625	7.01211	2.34749e-12	4.51692e-10
ENSG00000240005	7.99424	-0.512395	0.561842	-0.911991	0.361774	0.650316
ENSG00000256742	22.6393	1.6147	0.524012	3.08142	0.00206013	0.0204509
ENSG00000272043	1.00592	0.334469	0.737168	0.453722	0.650029	NA
ENSG00000265401	4.28638	-0.407127	0.707013	-0.575841	0.564723	NA
ENSG00000185627	4203.07	-0.294271	0.262405	-1.12144	0.262102	0.550149
ENSG00000181409	3.19229	0.754513	0.720504	1.0472	0.295007	NA
ENSG00000175567	491.65	1.12182	0.393734	2.84918	0.00438318	0.0357755
ENSG00000225630	30.7186	0.674219	0.528432	1.27589	0.201996	0.475479
ENSG00000238754	13.0009	0.0342618	0.557866	0.0614159	0.951028	0.983458
ENSG00000258559	22.8161	0.280467	0.490123	0.572238	0.56716	0.809882
ENSG00000228956	3.25258	0.750858	0.703747	1.06694	0.285997	NA
ENSG00000252034	4.22154	-0.0128732	0.679258	-0.0189519	0.984879	NA
ENSG00000087111	1722.08	-0.478743	0.285965	-1.67413	0.0941049	0.298035
ENSG00000233916	6.93014	0.471473	0.657475	0.717096	0.473315	NA
ENSG00000150175	16.8759	1.3664	0.570641	2.39449	0.0166433	0.0934286
ENSG00000124126	6681.53	-0.581598	0.33056	-1.75943	0.0785039	0.263922
ENSG00000273240	5.96874	0.290434	0.602867	0.481755	0.62998	NA
ENSG00000274627	292.17	1.07756	0.337137	3.19621	0.00139248	0.0153291
ENSG00000085871	433.438	-0.198902	0.393805	-0.505077	0.613505	0.835466
ENSG00000197712	215.083	0.508689	0.423476	1.20122	0.229666	0.511131
ENSG00000172216	42.3727	-0.770713	0.477347	-1.61458	0.106402	0.321731
ENSG00000168918	5622.23	-0.174053	0.334672	-0.520071	0.603014	0.828407
ENSG00000167930	151.251	-0.859396	0.423951	-2.02711	0.0426509	0.175244
ENSG00000104221	399.48	-0.20388	0.340056	-0.599548	0.548808	0.796972
ENSG00000205755	23.0364	3.05909	0.652241	4.69011	2.73052e-06	9.68369e-05
ENSG00000092200	5.29281	-0.775591	0.723952	-1.07133	0.284022	NA
ENSG00000179922	48.815	-0.508216	0.456003	-1.1145	0.265065	0.553414
ENSG00000143315	295.23	0.885519	0.366953	2.41317	0.0158144	0.0900049
ENSG00000113721	78.9038	3.10028	0.437611	7.08456	1.39486e-12	2.86692e-10
ENSG00000280310	3.92401	-0.111862	0.661556	-0.16909	0.865726	NA
ENSG00000185361	541.25	-1.20866	0.32891	-3.67475	0.00023808	0.00378262
ENSG00000262222	31.1341	-0.233959	0.506097	-0.46228	0.64388	0.851388
ENSG00000223575	5.4684	0.80111	0.681775	1.17504	0.23998	NA
ENSG00000253851	1.3351	-0.519691	0.715064	-0.726775	0.467364	NA
ENSG00000269374	25.4771	-0.131591	0.491337	-0.267823	0.788836	0.922768
ENSG00000244436	1.31006	0.170759	0.731395	0.233471	0.815396	NA
ENSG00000225370	1.44447	0.714994	0.73483	0.973006	0.33055	NA
ENSG00000102024	1331.61	1.31148	0.474563	2.76355	0.00571757	0.0437637
ENSG00000134825	649.965	-0.352123	0.372653	-0.94491	0.344705	0.633413
ENSG00000240083	3.61704	0.584992	0.693213	0.843885	0.398734	NA
ENSG00000277287	3.89019	1.07048	0.722706	1.48121	0.138551	NA
ENSG00000235833	8.07941	-0.666426	0.739177	-0.901579	0.367281	0.655555
ENSG00000169253	3.70214	-0.00872492	0.708805	-0.0123093	0.990179	NA
ENSG00000108798	1087.36	-1.31785	0.388215	-3.39463	0.00068721	0.00885928
ENSG00000094916	12010.5	0.936783	0.379078	2.47121	0.0134655	0.0796964
ENSG00000164111	8636.25	-0.304934	0.359442	-0.848354	0.396241	0.680802
ENSG00000110697	812.321	-1.07401	0.442116	-2.42926	0.0151298	0.0868738
ENSG00000131725	1142	0.245847	0.334119	0.735807	0.461848	0.733547
ENSG00000232000	1.38327	0.171526	0.738908	0.232134	0.816434	NA
ENSG00000199899	3.4526	0.777032	0.674128	1.15265	0.249055	NA
ENSG00000180263	1071.5	-1.42618	0.47386	-3.00971	0.00261495	0.0243672
ENSG00000184752	1949.8	-0.361536	0.38858	-0.930403	0.352162	0.640495
ENSG00000176076	4.75206	-0.503767	0.652868	-0.771621	0.440339	NA
ENSG00000197763	1.92017	0.730383	0.667083	1.09489	0.273564	NA
ENSG00000213906	68.5949	-0.237	0.457452	-0.518087	0.604398	0.829104
ENSG00000100028	3694.46	-0.477932	0.287726	-1.66107	0.0967001	0.303701
ENSG00000232860	17.1732	0.050943	0.55073	0.0925008	0.9263	0.976463
ENSG00000156219	1.02086	0.0404736	0.606442	0.0667395	0.946789	NA
ENSG00000125967	143.12	-0.631482	0.460258	-1.37202	0.170058	0.427973
ENSG00000176974	587.597	-2.15431	0.287744	-7.48689	7.05223e-14	1.8222e-11
ENSG00000140740	10922.6	0.130325	0.333029	0.391331	0.695552	0.878379
ENSG00000280637	3.75467	0.272064	0.661512	0.411276	0.68087	NA
ENSG00000142910	9.82267	-0.22873	0.593905	-0.385128	0.700142	0.88062
ENSG00000233369	159.628	-0.319261	0.411663	-0.775539	0.438021	0.716255
ENSG00000255833	1.54274	0.0959734	0.622002	0.154297	0.877375	NA
ENSG00000224977	1.40405	-0.612241	0.715011	-0.856268	0.39185	NA
ENSG00000221055	0.853532	0.248573	0.642578	0.386837	0.698877	NA
ENSG00000169087	391.471	-0.0398851	0.36627	-0.108895	0.913285	0.972638
ENSG00000280670	77.9571	-1.94622	0.449041	-4.33417	1.46309e-05	0.000393424
ENSG00000175928	1.60389	0.32574	0.676484	0.481518	0.630148	NA
ENSG00000062485	2942.34	0.0488036	0.335335	0.145537	0.884287	0.962586
ENSG00000272645	59.3735	0.00205057	0.44066	0.00465342	0.996287	0.998329
ENSG00000162594	199.829	-0.892415	0.462509	-1.92951	0.053668	0.204313
ENSG00000279645	6.74678	1.88518	0.741466	2.54251	0.011006	NA
ENSG00000279406	6.24	-0.147838	0.599566	-0.246575	0.805237	NA
ENSG00000168275	719.158	-0.0849299	0.39907	-0.212819	0.831468	0.94104
ENSG00000147130	1183.04	-0.324745	0.373152	-0.870274	0.384151	0.670328
ENSG00000065613	5526.26	0.687608	0.325314	2.11368	0.0345429	0.152385
ENSG00000278416	25.9412	2.4858	0.546673	4.54714	5.43806e-06	0.000171955
ENSG00000230320	1.11366	0.249902	0.605783	0.412527	0.679953	NA
ENSG00000201785	23.1618	0.453472	0.508043	0.892587	0.372078	0.660042
ENSG00000240474	11.7795	0.170815	0.545816	0.312953	0.754317	0.90643
ENSG00000279162	8.89848	0.0331076	0.603033	0.0549018	0.956217	0.985109
ENSG00000279394	11.3532	0.678305	0.565125	1.20027	0.230033	0.511646
ENSG00000156471	4510.59	-0.664819	0.26351	-2.52294	0.0116379	0.0719396
ENSG00000072756	2027.96	0.074157	0.245688	0.301834	0.762779	0.910773
ENSG00000144381	28058.1	0.163871	0.29873	0.548559	0.583308	0.818099
ENSG00000236209	2.60571	0.175419	0.737494	0.237858	0.811991	NA
ENSG00000076043	259.506	0.574546	0.413219	1.39042	0.164403	0.419283
ENSG00000172301	349.083	-0.0455454	0.385404	-0.118176	0.905928	0.970725
ENSG00000203727	510.393	0.163011	0.604822	0.269519	0.787531	0.922006
ENSG00000270883	24.4394	0.0902552	0.503282	0.179333	0.857676	0.951294
ENSG00000268061	115.428	-0.242307	0.456755	-0.530497	0.595768	0.824394
ENSG00000109674	722.217	-0.618509	0.30442	-2.03176	0.0421781	0.174252
ENSG00000278383	11.9317	0.133307	0.62189	0.214358	0.830268	0.940549
ENSG00000260510	6.49961	-0.192483	0.587784	-0.327472	0.743311	NA
ENSG00000104774	2446.7	-0.809564	0.216407	-3.74093	0.00018334	0.00308759
ENSG00000120071	2370.56	0.391493	0.238449	1.64183	0.100626	0.310955
ENSG00000173575	7084.39	0.579649	0.285169	2.03265	0.0420877	0.174157
ENSG00000185634	45.8455	0.25423	0.490531	0.518275	0.604267	0.828987
ENSG00000197008	752.442	-0.386501	0.298515	-1.29474	0.195409	0.466083
ENSG00000277383	15.2734	-0.387375	0.539985	-0.717381	0.473139	0.741823
ENSG00000260219	31.2457	-0.0622545	0.480148	-0.129657	0.896838	0.967271
ENSG00000206645	4.58506	0.248726	0.669407	0.371561	0.71022	NA
ENSG00000082258	3070.98	0.474547	0.310851	1.52661	0.126859	0.355735
ENSG00000235008	14.4403	1.14992	0.596944	1.92634	0.0540615	0.205078
ENSG00000274093	54.8336	1.06203	0.474436	2.2385	0.0251882	0.123664
ENSG00000236457	5.83463	0.21108	0.621688	0.339528	0.734212	NA
ENSG00000104331	2810.15	0.404135	0.36226	1.11559	0.264596	0.553074
ENSG00000166123	452.87	-1.18091	0.373405	-3.16254	0.00156397	0.016768
ENSG00000185344	2597.35	-0.0498387	0.220156	-0.226379	0.820906	0.936863
ENSG00000230580	11.4879	0.0855295	0.714355	0.11973	0.904697	0.970716
ENSG00000231621	8.74337	-1.01865	0.623045	-1.63495	0.10206	0.313618
ENSG00000277977	3.707	0.76927	0.686328	1.12085	0.262352	NA
ENSG00000188739	41.338	-0.275846	0.460404	-0.599139	0.54908	0.797103
ENSG00000142156	11.7149	-1.12232	0.622238	-1.80369	0.0712803	0.247191
ENSG00000276073	34.4413	0.0976357	0.47224	0.20675	0.836205	0.942156
ENSG00000241043	16.7742	-0.62975	0.525816	-1.19766	0.231048	0.513197
ENSG00000183571	0.712237	0.355299	0.625462	0.568059	0.569995	NA
ENSG00000233929	1.48124	0.288048	0.736049	0.391343	0.695543	NA
ENSG00000260698	5.89462	-0.506878	0.664316	-0.763008	0.445459	NA
ENSG00000232060	1.5803	0.416265	0.727229	0.572399	0.567052	NA
ENSG00000227160	0.678183	0.580262	0.599132	0.968505	0.332792	NA
ENSG00000104081	2428.48	-0.541824	0.424223	-1.27722	0.201526	0.474902
ENSG00000274902	0.921303	-0.091462	0.736836	-0.124128	0.901214	NA
ENSG00000149635	13.8713	0.131326	0.597771	0.219693	0.82611	0.939326
ENSG00000143479	443.021	-0.807663	0.478743	-1.68705	0.0915941	0.2928
ENSG00000105374	50.0889	0.705186	0.565252	1.24756	0.212193	0.489344
ENSG00000226327	1.13788	-0.0458056	0.737365	-0.0621206	0.950467	NA
ENSG00000176273	202.135	0.418261	0.36534	1.14486	0.252269	0.537811
ENSG00000164687	865.314	0.405454	0.442333	0.916626	0.359339	0.648009
ENSG00000157214	295.304	0.137742	0.456518	0.301723	0.762863	0.910813
ENSG00000162433	1604.39	-1.08433	0.484042	-2.24016	0.0250803	0.123237
ENSG00000189043	4102.28	-0.125687	0.417835	-0.300807	0.763562	0.911166
ENSG00000225556	1.94479	-0.119885	0.740898	-0.161811	0.871455	NA
ENSG00000132382	2014.78	-0.00815484	0.352397	-0.0231411	0.981538	0.99383
ENSG00000234231	21.1894	-1.07929	0.512576	-2.10562	0.0352374	0.154282
ENSG00000263126	8.338	0.197981	0.670625	0.295219	0.767827	0.913123
ENSG00000167619	2.20926	0.683042	0.720553	0.947942	0.343159	NA
ENSG00000164045	1051.94	-0.69755	0.342226	-2.03828	0.0415223	0.172669
ENSG00000280169	2.90952	0.707156	0.706118	1.00147	0.3166	NA
ENSG00000175294	1.45958	-0.222631	0.714108	-0.311761	0.755222	NA
ENSG00000205871	48.3031	0.307141	0.618776	0.496368	0.619635	0.83862
ENSG00000067601	213.777	0.833818	0.386355	2.15817	0.0309148	0.141854
ENSG00000176531	263.848	-0.252186	0.397367	-0.634643	0.525661	0.781359
ENSG00000151458	531.194	2.59561	0.331737	7.82431	5.10436e-15	1.70968e-12
ENSG00000232710	2.47349	-0.0735463	0.731378	-0.100558	0.919901	NA
ENSG00000070010	1547.98	-0.157959	0.335393	-0.470968	0.637663	0.848025
ENSG00000171314	5108.74	0.11557	0.372365	0.310367	0.756282	0.907207
ENSG00000246100	3.09774	-1.08431	0.741592	-1.46213	0.143705	NA
ENSG00000208028	20.4662	-0.17608	0.51177	-0.344061	0.7308	0.895804
ENSG00000119048	649.03	0.694446	0.3155	2.2011	0.0277289	0.132121
ENSG00000223951	0.66532	-0.0174331	0.599904	-0.0290598	0.976817	NA
ENSG00000105879	1118.69	0.129073	0.330279	0.390801	0.695945	0.878482
ENSG00000227992	1.11997	0.417534	0.609592	0.684941	0.493381	NA
ENSG00000204237	628.381	-0.948364	0.341187	-2.7796	0.00544254	0.042068
ENSG00000198125	0.837933	-0.565514	0.690393	-0.819119	0.412719	NA
ENSG00000224464	17.658	0.389601	0.498601	0.781389	0.434574	0.713261
ENSG00000272690	5.20039	0.0372034	0.628006	0.0592405	0.952761	NA
ENSG00000170379	289.472	0.00058025	0.395353	0.00146768	0.998829	0.999382
ENSG00000214102	2.39744	-0.427126	0.713142	-0.598936	0.549216	NA
ENSG00000275908	2.77324	0.787994	0.717521	1.09822	0.272109	NA
ENSG00000268751	0.718312	-0.337901	0.602794	-0.560559	0.575098	NA
ENSG00000212211	3.60139	0.975197	0.71957	1.35525	0.175338	NA
ENSG00000066654	4393.42	0.221675	0.347749	0.637457	0.523827	0.780498
ENSG00000167371	2.8251	-0.100382	0.686232	-0.14628	0.883701	NA
ENSG00000221740	20.7403	-0.164122	0.54262	-0.302462	0.7623	0.91053
ENSG00000175899	29.6708	-1.73828	0.606231	-2.86736	0.00413913	0.0342799
ENSG00000104763	5209.08	0.287037	0.38041	0.754547	0.450521	0.725026
ENSG00000244657	1.41035	-0.279712	0.737385	-0.37933	0.704443	NA
ENSG00000271970	0.999809	0.295165	0.602412	0.489972	0.624154	NA
ENSG00000101464	398.169	-0.616308	0.373984	-1.64795	0.099362	0.308366
ENSG00000121900	7.20418	1.0588	0.646263	1.63835	0.10135	NA
ENSG00000166261	450.411	0.317456	0.344752	0.920823	0.357143	0.646352
ENSG00000138442	2753.83	0.424728	0.274709	1.5461	0.12208	0.3491
ENSG00000138347	0.948468	-0.245548	0.703837	-0.34887	0.727187	NA
ENSG00000280227	11.7784	0.288686	0.56664	0.50947	0.610423	0.833649
ENSG00000137434	23.7407	-0.122475	0.527967	-0.231975	0.816557	0.934988
ENSG00000225463	0.59759	0.181201	0.598397	0.30281	0.762035	NA
ENSG00000215580	14.8317	-0.629902	0.733576	-0.858673	0.390521	0.676243
ENSG00000113161	6143.08	-0.101681	0.320779	-0.316983	0.751257	0.904659
ENSG00000144579	1061.44	-1.15506	0.277403	-4.16384	3.12934e-05	0.000734117
ENSG00000099917	862.411	0.0550749	0.271212	0.203069	0.839081	0.94381
ENSG00000234616	931.481	-0.0594807	0.296682	-0.200487	0.8411	0.944317
ENSG00000143543	2225.5	-1.02051	0.325773	-3.13258	0.0017328	0.0180294
ENSG00000213574	5.87102	0.328019	0.69891	0.469329	0.638835	NA
ENSG00000275185	74.4974	0.400925	0.441062	0.908998	0.363351	0.651913
ENSG00000032389	1438.48	-0.152532	0.344225	-0.443117	0.657681	0.859392
ENSG00000279579	1.38069	0.135874	0.728278	0.186569	0.851998	NA
ENSG00000081138	1.41859	0.642141	0.739211	0.868684	0.38502	NA
ENSG00000141431	1.07335	0.170135	0.657284	0.258845	0.795755	NA
ENSG00000244509	2834.52	0.148323	0.312949	0.473952	0.635534	0.847038
ENSG00000175662	454.782	1.97873	0.34282	5.77193	7.83671e-09	6.35617e-07
ENSG00000236548	13.8715	1.07984	0.730036	1.47917	0.139096	0.377298
ENSG00000264500	3.83951	0.227008	0.654094	0.347056	0.728549	NA
ENSG00000260916	372.163	0.111024	0.428761	0.258942	0.79568	0.925395
ENSG00000271789	56.7133	0.882825	0.456659	1.93322	0.0532087	0.203207
ENSG00000085831	74.4559	-0.270478	0.461135	-0.586548	0.557507	0.803065
ENSG00000173928	82.9215	-0.507038	0.435957	-1.16305	0.244811	0.529114
ENSG00000164587	26917.3	-0.305071	0.34515	-0.88388	0.376761	0.663939
ENSG00000145088	1881.63	0.362801	0.437107	0.830005	0.406536	0.690878
ENSG00000198890	738.974	-0.369238	0.356271	-1.0364	0.300017	0.589762
ENSG00000178026	65.6673	0.283281	0.441573	0.641527	0.52118	0.778215
ENSG00000187555	9702.11	0.480924	0.235254	2.04428	0.0409262	0.170856
ENSG00000260923	6.68051	0.449781	0.663298	0.678099	0.497709	NA
ENSG00000214113	741.818	-0.604216	0.291483	-2.0729	0.0381814	0.162989
ENSG00000118997	14.7104	0.322979	0.58092	0.555979	0.578225	0.815797
ENSG00000265087	1.21979	0.259849	0.668541	0.38868	0.697513	NA
ENSG00000127249	52.7986	1.60263	0.509821	3.14352	0.00166927	0.0175793
ENSG00000049768	1.64634	0.562598	0.737856	0.762477	0.445775	NA
ENSG00000114744	1596.51	-0.138346	0.360173	-0.384111	0.700896	0.88094
ENSG00000230530	18.607	0.779795	0.511402	1.52482	0.127304	0.356377
ENSG00000088726	5.03408	-0.467958	0.730131	-0.640923	0.521573	NA
ENSG00000248122	1.08699	-0.121438	0.665709	-0.182419	0.855254	NA
ENSG00000167968	10.542	-0.225698	0.562955	-0.400916	0.688482	0.874351
ENSG00000196305	14278.7	0.0065944	0.29604	0.0222753	0.982228	0.993851
ENSG00000272936	49.3356	1.79069	0.4823	3.71281	0.000204967	0.00338284
ENSG00000054356	0.929278	-0.0120189	0.644401	-0.0186513	0.985119	NA
ENSG00000162702	2154.26	0.295083	0.325752	0.905852	0.365014	0.653729
ENSG00000228242	8.18386	0.138598	0.589668	0.235044	0.814174	0.933441
ENSG00000204314	5.03579	-0.186667	0.622477	-0.299877	0.764271	NA
ENSG00000206786	5.77366	-0.469657	0.621725	-0.75541	0.450003	NA
ENSG00000100280	3859.65	-0.212549	0.315753	-0.67315	0.500852	0.762542
ENSG00000224152	31.9229	-0.690988	0.562489	-1.22845	0.219279	0.497941
ENSG00000213509	1.19969	0.282775	0.727684	0.388596	0.697575	NA
ENSG00000128254	6.8344	-0.55407	0.607099	-0.912651	0.361426	NA
ENSG00000205885	974.149	0.258194	0.312011	0.827515	0.407945	0.691713
ENSG00000235655	316.958	0.46805	0.416547	1.12364	0.261165	0.549138
ENSG00000115866	6765.51	0.318322	0.296727	1.07278	0.283371	0.57196
ENSG00000166965	616.803	-0.344321	0.346226	-0.994497	0.319981	0.60998
ENSG00000179933	1806.01	-0.487148	0.280169	-1.73876	0.0820769	0.27209
ENSG00000271225	5.19777	-0.920352	0.68723	-1.33922	0.180499	NA
ENSG00000231871	5.78666	-0.453447	0.644549	-0.70351	0.481738	NA
ENSG00000235790	3.40906	-0.617178	0.710338	-0.868852	0.384928	NA
ENSG00000162373	74.5064	1.23555	0.623959	1.98018	0.0476832	0.188926
ENSG00000137275	655.515	0.47653	0.373739	1.27503	0.202298	0.475507
ENSG00000274695	6.3579	0.334273	0.670298	0.498693	0.617995	NA
ENSG00000253284	3.74769	0.423894	0.728636	0.581763	0.560726	NA
ENSG00000130811	6301.35	-0.83417	0.280318	-2.9758	0.00292224	0.0266002
ENSG00000167595	161.153	0.295858	0.402319	0.735381	0.462107	0.733547
ENSG00000228700	1.96934	-0.152487	0.736264	-0.207109	0.835925	NA
ENSG00000268650	1.92586	-0.0675142	0.723187	-0.0933566	0.92562	NA
ENSG00000039650	562.908	-0.977706	0.384147	-2.54513	0.0109236	0.0690821
ENSG00000226439	6.70542	0.514444	0.700741	0.734143	0.462862	NA
ENSG00000198924	2156.63	0.224521	0.38752	0.579379	0.562333	0.80696
ENSG00000167468	4809.3	-0.692398	0.290563	-2.38295	0.0171745	0.095449
ENSG00000241868	10.9308	0.270789	0.562948	0.481019	0.630503	0.84451
ENSG00000238941	0.542814	-0.0661263	0.599214	-0.110355	0.912128	NA
ENSG00000260528	7.27821	0.322775	0.714361	0.451837	0.651386	NA
ENSG00000270189	139.593	1.22461	0.391079	3.13136	0.00173999	0.0180557
ENSG00000186017	411.484	-0.101955	0.319442	-0.319167	0.7496	0.904372
ENSG00000165983	1299.15	-0.176592	0.297255	-0.594077	0.552461	0.799683
ENSG00000272525	26.4823	-0.31053	0.473925	-0.655229	0.51232	0.772131
ENSG00000249006	1.92876	0.142152	0.72332	0.196527	0.844197	NA
ENSG00000250588	1.48919	0.20241	0.693472	0.29188	0.770378	NA
ENSG00000211887	9.55353	0.773976	0.584905	1.32325	0.185752	0.452752
ENSG00000238578	66.1279	-0.317559	0.461405	-0.688243	0.4913	0.755817
ENSG00000153898	7166.33	0.276486	0.33941	0.814609	0.415296	0.697366
ENSG00000270457	0.794791	0.00682617	0.681947	0.0100098	0.992013	NA
ENSG00000213542	11.5821	-0.134573	0.585423	-0.229872	0.818191	0.935615
ENSG00000197912	1790.31	-0.287844	0.25444	-1.13128	0.257935	0.545311
ENSG00000211879	115.829	0.614202	0.469619	1.30787	0.190916	0.460057
ENSG00000177707	10.1887	0.747707	0.634811	1.17784	0.23886	0.522101
ENSG00000167613	203.379	0.823872	0.464097	1.77522	0.0758621	0.257943
ENSG00000169031	264.876	-2.82927	0.53441	-5.29419	1.19543e-07	6.55202e-06
ENSG00000256235	890.612	0.481096	0.409876	1.17376	0.24049	0.524192
ENSG00000158555	239.529	0.015247	0.544382	0.0280079	0.977656	0.992432
ENSG00000276960	1.17959	0.402722	0.609045	0.661236	0.508461	NA
ENSG00000237541	2278.06	3.10477	0.473228	6.56083	5.35096e-11	7.4758e-09
ENSG00000272954	6.06988	1.03088	0.619717	1.66347	0.0962187	NA
ENSG00000279513	19.3592	0.210838	0.549652	0.383585	0.701286	0.88094
ENSG00000205559	15.2078	-0.560662	0.554017	-1.01199	0.311541	0.601242
ENSG00000233308	58.3081	1.32158	0.673996	1.96081	0.0499008	0.194582
ENSG00000185873	3.44992	0.553402	0.724689	0.76364	0.445082	NA
ENSG00000275557	9.04919	0.494115	0.58634	0.84271	0.39939	0.68407
ENSG00000174132	256.94	-0.156607	0.393656	-0.397828	0.690757	0.875598
ENSG00000223621	0.991667	0.249701	0.699065	0.357193	0.720947	NA
ENSG00000232489	1.36239	-0.138724	0.73869	-0.187798	0.851035	NA
ENSG00000115423	48.453	0.656712	0.483785	1.35745	0.17464	0.435924
ENSG00000136155	38.31	3.00529	0.59296	5.06829	4.01409e-07	1.85685e-05
ENSG00000172362	1.29306	0.4344	0.671216	0.647184	0.517513	NA
ENSG00000251417	7.98127	0.345293	0.584666	0.590582	0.5548	0.801368
ENSG00000106105	7570.67	-0.373808	0.294227	-1.27048	0.203915	0.478057
ENSG00000173585	240.711	2.76375	0.537886	5.13818	2.77412e-07	1.37467e-05
ENSG00000144655	1363.05	-0.348686	0.370338	-0.941533	0.346432	0.635052
ENSG00000111678	2011.61	-1.52051	0.373435	-4.07168	4.66747e-05	0.00101163
ENSG00000160691	656.121	-0.724278	0.41003	-1.7664	0.0773286	0.261184
ENSG00000051825	3729.74	0.0284455	0.262187	0.108493	0.913605	0.972638
ENSG00000183822	0.852589	0.161792	0.693313	0.233361	0.815481	NA
ENSG00000178199	1102.12	0.0763146	0.416511	0.183223	0.854623	0.950299
ENSG00000204619	942.733	-0.441997	0.313424	-1.41022	0.158475	0.410064
ENSG00000258504	1.67869	0.0613157	0.734769	0.083449	0.933495	NA
ENSG00000233290	27.8236	-0.646502	0.634423	-1.01904	0.308184	0.597889
ENSG00000247081	12.6729	0.0901081	0.550299	0.163744	0.869933	0.956102
ENSG00000168126	29.9221	-0.156454	0.579938	-0.269776	0.787332	0.921833
ENSG00000260400	36.091	0.180464	0.503655	0.358309	0.720112	0.891462
ENSG00000219951	2.3709	-0.0243075	0.696283	-0.0349104	0.972151	NA
ENSG00000277639	15.2545	0.214428	0.55791	0.384341	0.700726	0.880936
ENSG00000207820	1.98393	-0.544409	0.731761	-0.743971	0.456894	NA
ENSG00000275523	0.706631	0.252298	0.600319	0.420274	0.674285	NA
ENSG00000188070	226.854	-0.140839	0.386816	-0.364099	0.715784	0.890036
ENSG00000112246	0.610592	-0.215501	0.609561	-0.353535	0.723688	NA
ENSG00000102931	1005.41	-0.276476	0.303479	-0.911023	0.362283	0.65082
ENSG00000160446	534.085	-0.81253	0.383962	-2.11617	0.0343301	0.152076
ENSG00000130347	270.759	-0.211241	0.396625	-0.532597	0.594312	0.823893
ENSG00000201623	1.74166	0.0443761	0.719388	0.0616858	0.950813	NA
ENSG00000116981	9.85993	-1.06362	0.692651	-1.53559	0.12464	0.352657
ENSG00000212195	857.444	-0.38396	0.455573	-0.842808	0.399336	0.684041
ENSG00000203907	0.809696	0.533802	0.638357	0.836211	0.403036	NA
ENSG00000177674	174.713	0.193686	0.435599	0.444643	0.656577	0.858878
ENSG00000272669	71.7369	-0.0519809	0.449439	-0.115657	0.907924	0.971291
ENSG00000135063	10.5952	0.115763	0.619391	0.186898	0.851741	0.949314
ENSG00000168496	3544.41	-0.439778	0.294839	-1.49159	0.135807	0.371554
ENSG00000269514	31.9096	0.609717	0.467318	1.30472	0.19199	0.46162
ENSG00000249779	4.58387	0.4926	0.682254	0.722019	0.470283	NA
ENSG00000101134	0.963592	-0.366667	0.605169	-0.605891	0.544587	NA
ENSG00000250432	0.908461	0.118211	0.60387	0.195756	0.844801	NA
ENSG00000135407	41.2457	0.692149	0.464332	1.49063	0.136058	0.371786
ENSG00000127526	1318.06	0.00630069	0.27148	0.0232087	0.981484	0.99383
ENSG00000172901	16.1197	-0.539653	0.586639	-0.919906	0.357622	0.646766
ENSG00000231903	1.08428	0.0303238	0.702478	0.0431669	0.965568	NA
ENSG00000157856	1.21811	0.18287	0.723581	0.252729	0.800478	NA
ENSG00000166349	11.7686	0.0739399	0.614076	0.120408	0.90416	0.970441
ENSG00000181004	85.6818	-1.07363	0.451774	-2.37647	0.0174791	0.096786
ENSG00000158292	145.476	-0.631102	0.504172	-1.25176	0.210658	0.487388
ENSG00000265542	2.88355	-0.128347	0.68799	-0.186554	0.85201	NA
ENSG00000235029	3.11616	1.45734	0.720331	2.02315	0.0430579	NA
ENSG00000090487	1639.8	-0.193115	0.342877	-0.563221	0.573285	0.813434
ENSG00000103260	33.6875	0.0254768	0.478434	0.0532505	0.957532	0.985728
ENSG00000025293	2980.12	0.366422	0.244865	1.49642	0.134543	0.36964
ENSG00000160188	21.0392	1.53813	0.620027	2.48075	0.0131105	0.0781572
ENSG00000141349	323.996	-0.283488	0.391415	-0.724265	0.468903	0.738253
ENSG00000216031	1.28231	0.603821	0.729573	0.827636	0.407876	NA
ENSG00000197961	5008.2	0.171308	0.278028	0.616154	0.537793	0.790047
ENSG00000104290	995.49	-1.62606	0.461441	-3.52387	0.000425299	0.00610022
ENSG00000162999	287.389	-0.0553165	0.428348	-0.129139	0.897248	0.967423
ENSG00000276728	48.0693	0.0538863	0.459492	0.117273	0.906643	0.970829
ENSG00000244080	2.16729	0.525157	0.734885	0.714611	0.47485	NA
ENSG00000172340	3048.94	-0.223341	0.338947	-0.658926	0.509943	0.770088
ENSG00000122642	213.148	0.296614	0.571117	0.519358	0.603511	0.828527
ENSG00000240853	19.9389	1.06294	0.526539	2.01874	0.0435146	0.177252
ENSG00000163703	518.258	-0.456308	0.330622	-1.38015	0.167541	0.423871
ENSG00000235734	4.68305	0.211031	0.632152	0.33383	0.738508	NA
ENSG00000200792	7.05504	0.208617	0.601946	0.346571	0.728913	NA
ENSG00000149212	1740.42	1.101	0.410249	2.68375	0.00728024	0.0519644
ENSG00000159131	5627.86	-0.0976169	0.260575	-0.374622	0.707942	0.884842
ENSG00000237512	1.34135	-1.04454	0.73449	-1.42214	0.154987	NA
ENSG00000197308	3.5001	0.478757	0.71146	0.672921	0.500998	NA
ENSG00000183396	0.642147	0.202996	0.597762	0.339593	0.734163	NA
ENSG00000179141	1.8809	-0.444617	0.740704	-0.600263	0.548331	NA
ENSG00000065457	1049.76	-0.003903	0.263938	-0.0147876	0.988202	0.995688
ENSG00000000938	3172.57	0.409524	0.421695	0.97114	0.331479	0.621865
ENSG00000140406	327.496	-0.556806	0.421257	-1.32177	0.186244	0.453316
ENSG00000223138	0.707915	-0.348924	0.627769	-0.555816	0.578337	NA
ENSG00000223546	192.181	0.6259	0.40068	1.56209	0.118266	0.342965
ENSG00000108175	1368.84	0.42556	0.435979	0.976102	0.329014	0.619677
ENSG00000198846	223.647	-0.446438	0.686803	-0.650024	0.515677	0.7748
ENSG00000144229	3.91512	-1.17542	0.689462	-1.70484	0.0882246	NA
ENSG00000244720	12.2997	0.906762	0.70086	1.29379	0.19574	0.466392
ENSG00000165323	1.32064	-0.376584	0.737721	-0.510469	0.609723	NA
ENSG00000243911	10.051	0.601272	0.585978	1.0261	0.304845	0.594348
ENSG00000156136	984.338	0.234899	0.386928	0.607086	0.543794	0.793961
ENSG00000234902	5.12026	0.743341	0.667551	1.11353	0.265479	NA
ENSG00000273189	1.49273	0.0582572	0.720814	0.0808214	0.935584	NA
ENSG00000251733	10.4497	-0.191925	0.560195	-0.342604	0.731897	0.896464
ENSG00000223725	16.5963	0.681412	0.570437	1.19454	0.232266	0.514134
ENSG00000151117	9.23597	-0.836649	0.657002	-1.27344	0.202864	0.476581
ENSG00000164038	889.218	0.379836	0.311784	1.21827	0.223122	0.503005
ENSG00000244380	2.72577	0.688678	0.713167	0.965662	0.334213	NA
ENSG00000145431	1.20797	0.879526	0.710991	1.23704	0.216071	NA
ENSG00000170385	1230.43	1.21239	0.351024	3.45386	0.00055263	0.00751535
ENSG00000100461	2746.06	-0.503843	0.311658	-1.61665	0.105953	0.320948
ENSG00000230333	7.69072	1.02625	0.727882	1.40991	0.158565	0.410121
ENSG00000113048	4292.04	-0.198289	0.34186	-0.580029	0.561895	0.80671
ENSG00000255322	9.9378	0.276797	0.548213	0.504908	0.613624	0.835487
ENSG00000228106	60.3417	0.50606	0.435712	1.16146	0.245456	0.529855
ENSG00000270923	6.89093	0.794843	0.611083	1.30071	0.193357	NA
ENSG00000182557	35.2298	0.0631346	0.491248	0.128519	0.897738	0.967779
ENSG00000127528	42.5047	-0.940176	0.544893	-1.72543	0.0844496	0.277514
ENSG00000173473	9243.22	-0.206377	0.366426	-0.563214	0.573289	0.813434
ENSG00000250583	1.83721	0.130532	0.741321	0.176081	0.860231	NA
ENSG00000010704	115.934	-0.124315	0.452081	-0.274983	0.783329	0.920364
ENSG00000174485	10279.2	0.844862	0.325031	2.59933	0.00934068	0.0618846
ENSG00000230928	11.356	-0.040987	0.588675	-0.0696258	0.944492	0.981444
ENSG00000010030	123.845	-0.892754	0.59092	-1.51079	0.130843	0.362856
ENSG00000261019	2.30109	0.00708664	0.720113	0.00984101	0.992148	NA
ENSG00000124466	3.26234	0.701023	0.720392	0.973113	0.330497	NA
ENSG00000234380	2.88765	-0.814875	0.723848	-1.12575	0.26027	NA
ENSG00000198053	199.611	-1.19364	0.549995	-2.17027	0.0299865	0.138997
ENSG00000262803	18.9558	1.2351	0.552935	2.23371	0.0255023	0.124626
ENSG00000076706	197.72	1.21907	0.462468	2.63601	0.0083888	0.0575901
ENSG00000132294	6028.85	0.105257	0.42593	0.247123	0.804813	0.929247
ENSG00000049541	1699.06	-0.717482	0.237595	-3.01977	0.00252969	0.0237316
ENSG00000137968	15.41	1.20106	0.582275	2.06269	0.0391417	0.165836
ENSG00000140285	0.922311	-0.500532	0.604812	-0.827583	0.407907	NA
ENSG00000228126	9.1652	-0.841131	0.617187	-1.36285	0.172931	0.433274
ENSG00000138363	2274.45	0.906522	0.349438	2.59423	0.0094804	0.0624443
ENSG00000281344	849.731	2.13983	0.385186	5.55532	2.77096e-08	1.87709e-06
ENSG00000219642	4.03227	-0.641024	0.681268	-0.940927	0.346742	NA
ENSG00000254829	1.57432	0.615922	0.735976	0.836877	0.402662	NA
ENSG00000130165	976.801	-0.981666	0.383624	-2.55892	0.0104997	0.0670576
ENSG00000269984	2.01165	0.192241	0.726037	0.264781	0.791178	NA
ENSG00000107742	66.032	-1.86839	0.450374	-4.14853	3.34623e-05	0.000767136
ENSG00000159212	427.053	1.25406	0.393208	3.18929	0.0014262	0.015596
ENSG00000128159	1733.73	-0.55787	0.318781	-1.75001	0.0801163	0.267701
ENSG00000158042	2324.8	-0.573766	0.310166	-1.84987	0.0643325	0.231145
ENSG00000243417	51.1821	-0.263675	0.471469	-0.559263	0.575982	0.814582
ENSG00000127311	1822.85	-0.419338	0.338697	-1.23809	0.215681	0.493968
ENSG00000280149	13.2677	0.583374	0.582121	1.00215	0.31627	0.605843
ENSG00000221792	2.40056	0.460604	0.703371	0.654852	0.512563	NA
ENSG00000200571	3.89171	-0.252275	0.667987	-0.377665	0.70568	NA
ENSG00000258738	191.085	-0.14498	0.384051	-0.377503	0.7058	0.883263
ENSG00000107018	26.6531	0.584417	0.50888	1.14844	0.250787	0.536216
ENSG00000126653	1157.6	0.104677	0.395831	0.26445	0.791433	0.923532
ENSG00000253746	1.14103	-0.269366	0.665872	-0.404532	0.685822	NA
ENSG00000277775	9555.1	-1.56803	0.366331	-4.28038	1.86578e-05	0.000483472
ENSG00000162772	952.418	-0.933826	0.416278	-2.24328	0.0248791	0.122546
ENSG00000218537	22.2825	0.468159	0.641534	0.72975	0.465543	0.735794
ENSG00000115216	3224.06	-0.424253	0.313214	-1.35451	0.175573	0.437408
ENSG00000130699	298.653	0.443338	0.456841	0.970443	0.331826	0.62207
ENSG00000117280	1218.34	0.63182	0.368538	1.7144	0.0864558	0.282186
ENSG00000233623	4.10298	0.611235	0.657498	0.929637	0.352559	NA
ENSG00000166813	25.7373	-0.36797	0.625825	-0.587976	0.556549	0.802927
ENSG00000279333	7.06687	1.02	0.654107	1.55937	0.118908	NA
ENSG00000198589	16253.2	1.15924	0.258893	4.47766	7.54667e-06	0.000222006
ENSG00000085224	9759.31	1.13071	0.300922	3.75749	0.000171626	0.00291748
ENSG00000207627	1.25663	0.454721	0.707501	0.642715	0.520409	NA
ENSG00000235454	3.44884	-0.0573954	0.721305	-0.0795715	0.936578	NA
ENSG00000240459	2.04957	-0.374611	0.737252	-0.508118	0.611371	NA
ENSG00000230071	43.7433	0.220422	0.454332	0.485157	0.627565	0.843117
ENSG00000174502	3.69191	0.463141	0.710079	0.652238	0.514248	NA
ENSG00000203650	0.632435	0.363425	0.615001	0.590934	0.554565	NA
ENSG00000104325	2654.92	-0.114028	0.377056	-0.302417	0.762334	0.91053
ENSG00000256148	1.25519	0.343512	0.731234	0.469771	0.638519	NA
ENSG00000166173	21.7627	-1.02206	0.658263	-1.55267	0.120503	0.346915
ENSG00000163406	604.799	1.19627	0.422935	2.8285	0.00467674	0.0376449
ENSG00000185485	295.616	0.134402	0.427659	0.314273	0.753314	0.905848
ENSG00000227045	2.1856	-0.123019	0.740021	-0.166237	0.86797	NA
ENSG00000228221	2.36588	0.136785	0.738146	0.185308	0.852987	NA
ENSG00000177932	48.8076	-1.42684	0.624555	-2.28457	0.0223379	0.114003
ENSG00000262413	17.9264	-1.07573	0.512096	-2.10065	0.0356718	0.155565
ENSG00000169375	3077.75	0.82633	0.34303	2.40891	0.0160001	0.0907191
ENSG00000251774	3.9023	1.28351	0.688165	1.86512	0.0621648	NA
ENSG00000242162	0.70392	0.430891	0.67538	0.637998	0.523475	NA
ENSG00000241129	3.09789	0.518471	0.710538	0.729689	0.465581	NA
ENSG00000250410	47.847	1.08837	0.454396	2.39519	0.0166116	0.0933377
ENSG00000227508	4.77519	-1.10536	0.674798	-1.63806	0.101409	NA
ENSG00000163597	5254.47	0.311618	0.333121	0.935449	0.349557	0.638055
ENSG00000271734	4.37438	0.461407	0.650751	0.709038	0.478301	NA
ENSG00000133619	321.274	-0.161083	0.39017	-0.412853	0.679714	0.87052
ENSG00000146731	11056.2	0.0525594	0.241536	0.217605	0.827737	0.939651
ENSG00000234494	53.9719	0.483391	0.447156	1.08104	0.279681	0.569333
ENSG00000230450	0.960462	0.0278816	0.642939	0.0433659	0.96541	NA
ENSG00000227087	1.42356	-0.187996	0.700432	-0.2684	0.788391	NA
ENSG00000104714	1128.6	-0.510857	0.303526	-1.68307	0.092361	0.294471
ENSG00000131951	2.18422	0.145471	0.736314	0.197567	0.843384	NA
ENSG00000211459	4189.92	0.240143	0.63053	0.380859	0.703308	0.882159
ENSG00000064199	233.48	-0.0640803	0.415209	-0.154333	0.877348	0.959064
ENSG00000185551	112.212	1.25589	0.506176	2.48114	0.0130962	0.0780978
ENSG00000197149	7.45579	0.384605	0.652505	0.589428	0.555574	NA
ENSG00000229057	9.14115	-0.251356	0.628878	-0.399689	0.689385	0.874704
ENSG00000155629	8993.56	-0.10709	0.433347	-0.247123	0.804813	0.929247
ENSG00000228716	1640.17	-0.301264	0.380371	-0.792027	0.428345	0.70779
ENSG00000234709	16.7711	0.204364	0.535746	0.381456	0.702865	0.881847
ENSG00000211945	1.61388	0.444538	0.614419	0.723509	0.469367	NA
ENSG00000250148	1.05255	0.230518	0.606616	0.380007	0.70394	NA
ENSG00000128849	43.31	1.12115	0.537518	2.0858	0.0369971	0.159591
ENSG00000254233	7.91467	-0.43018	0.596205	-0.721531	0.470583	0.73961
ENSG00000151665	577.905	0.923437	0.31813	2.9027	0.00369958	0.031653
ENSG00000151651	2196.54	-1.43897	0.373797	-3.84961	0.000118306	0.00216579
ENSG00000212466	1.17215	0.00130811	0.738076	0.00177233	0.998586	NA
ENSG00000233484	1.40474	0.339322	0.733671	0.462498	0.643724	NA
ENSG00000004534	4806.4	-0.0716932	0.272165	-0.263418	0.792228	0.923659
ENSG00000184898	401.888	0.627238	0.37532	1.67121	0.0946803	0.299176
ENSG00000131143	6230.37	-0.0859987	0.347871	-0.247214	0.804742	0.929247
ENSG00000103472	288.76	0.878331	0.391442	2.24384	0.024843	0.122435
ENSG00000213066	424.559	0.694331	0.346251	2.00528	0.0449329	0.181124
ENSG00000146826	208.392	-1.1753	0.362462	-3.24255	0.00118466	0.0134676
ENSG00000241472	38.1717	1.04441	0.70337	1.48487	0.137578	0.374813
ENSG00000224626	2.00392	0.524453	0.721988	0.726401	0.467593	NA
ENSG00000231652	5.39998	0.802896	0.640765	1.25303	0.210196	NA
ENSG00000156273	4089.01	0.375116	0.351095	1.06842	0.285332	0.57406
ENSG00000172432	1985.18	-0.825806	0.345916	-2.3873	0.0169725	0.0946646
ENSG00000100401	1959.41	-0.829376	0.292165	-2.83873	0.00452939	0.0366219
ENSG00000276292	3.72414	-0.475095	0.695166	-0.683426	0.494338	NA
ENSG00000100453	6.52549	-1.64275	0.649847	-2.52791	0.0114745	NA
ENSG00000174243	4591.78	-0.597567	0.238366	-2.50694	0.0121783	0.0739654
ENSG00000242337	6.99839	-0.465605	0.593384	-0.784659	0.432653	NA
ENSG00000259772	291.808	-1.76767	0.439972	-4.01769	5.87714e-05	0.00121903
ENSG00000100077	6120.25	0.102895	0.256223	0.401585	0.687989	0.874351
ENSG00000214176	289.778	-0.799933	0.359703	-2.22387	0.0261572	0.126736
ENSG00000277895	8.26742	-0.558959	0.607608	-0.919933	0.357608	0.646766
ENSG00000155096	13524.4	0.319596	0.238395	1.34061	0.180046	0.444166
ENSG00000117448	2508.62	-0.152677	0.282155	-0.541111	0.588431	0.821155
ENSG00000214575	9.38264	0.617765	0.688347	0.897461	0.369473	0.657353
ENSG00000276853	55.0339	0.731956	0.474965	1.54107	0.123299	0.350977
ENSG00000188690	1380.48	-0.29851	0.392227	-0.761066	0.446618	0.722847
ENSG00000135519	25.8615	0.929459	0.624678	1.4879	0.136777	0.373135
ENSG00000254877	4.22603	-0.685149	0.699559	-0.979401	0.327382	NA
ENSG00000237921	1.01316	0.178383	0.69914	0.255146	0.79861	NA
ENSG00000197142	3381.61	0.295732	0.390051	0.758188	0.448338	0.723631
ENSG00000114857	7560	0.997252	0.257727	3.86941	0.0001091	0.00203433
ENSG00000232533	27.4102	0.155444	0.495854	0.313487	0.75391	0.906286
ENSG00000271983	0.81667	0.0529647	0.634164	0.0835188	0.933439	NA
ENSG00000266012	0.849828	-0.567613	0.602083	-0.942749	0.345809	NA
ENSG00000184992	4219.25	-0.395522	0.379544	-1.0421	0.297366	0.587103
ENSG00000181790	8.8559	-0.579851	0.56984	-1.01757	0.308883	0.598667
ENSG00000241945	148.139	-0.424438	0.71323	-0.595093	0.551781	0.799236
ENSG00000188372	20.6644	-1.49451	0.593364	-2.5187	0.0117787	0.0724633
ENSG00000106344	1689.68	0.372102	0.306248	1.21504	0.224353	0.504146
ENSG00000257179	0.794116	0.245606	0.635622	0.386402	0.699199	NA
ENSG00000149328	36.1017	-0.117139	0.665465	-0.176026	0.860273	0.952366
ENSG00000261385	0.628554	0.337228	0.617348	0.546253	0.584892	NA
ENSG00000177951	892.133	-0.305598	0.337164	-0.906378	0.364736	0.653554
ENSG00000265566	2.29337	0.146528	0.732516	0.200034	0.841454	NA
ENSG00000179979	42.5936	1.24096	0.476395	2.60489	0.00919046	0.0612969
ENSG00000257086	27.5114	0.160304	0.501946	0.319366	0.749449	0.904289
ENSG00000251972	3.60551	0.0660788	0.712245	0.0927754	0.926082	NA
ENSG00000174171	39.2369	-0.734265	0.602003	-1.2197	0.222578	0.502153
ENSG00000221926	279.708	0.34052	0.400025	0.851246	0.394633	0.679329
ENSG00000111271	882.504	0.196405	0.304664	0.644661	0.519147	0.777244
ENSG00000278861	17.1406	0.382367	0.503797	0.758971	0.44787	0.723334
ENSG00000197582	179.937	-1.46475	0.453041	-3.23316	0.0012243	0.0138746
ENSG00000148541	1.95581	0.0112807	0.72458	0.0155686	0.987579	NA
ENSG00000124789	7140.35	-0.0232374	0.33109	-0.0701847	0.944047	0.981356
ENSG00000001626	20.552	-1.84893	0.61983	-2.98297	0.00285464	0.0261031
ENSG00000130638	3029.78	0.65407	0.373721	1.75016	0.0800914	0.267667
ENSG00000198585	1080.02	0.064115	0.281312	0.227914	0.819713	0.936539
ENSG00000261226	34.8141	0.0633873	0.502879	0.126049	0.899693	0.968789
ENSG00000085832	11412.7	0.728347	0.242534	3.00307	0.0026727	0.0248285
ENSG00000225611	9.62964	-0.432802	0.625342	-0.692104	0.488872	0.754081
ENSG00000167625	387.968	-0.736932	0.325353	-2.26502	0.0235115	0.118253
ENSG00000275770	2.05197	-0.214657	0.740356	-0.289937	0.771864	NA
ENSG00000205959	8.75184	0.0612321	0.571034	0.10723	0.914606	0.972638
ENSG00000203288	24.2536	-1.42258	0.547714	-2.59731	0.00939562	0.0621715
ENSG00000139433	735.195	-0.232712	0.28874	-0.805958	0.420267	0.700945
ENSG00000038358	1435.62	-0.62619	0.268161	-2.33513	0.0195366	0.104269
ENSG00000234622	7.04209	0.365304	0.617773	0.591324	0.554303	NA
ENSG00000241963	4.70347	0.694166	0.643153	1.07932	0.280447	NA
ENSG00000071082	21844.9	-0.281076	0.415476	-0.676517	0.498712	0.761104
ENSG00000092020	1928.57	-0.44927	0.380774	-1.17988	0.238046	0.521568
ENSG00000214223	21.463	0.315622	0.533132	0.592015	0.55384	0.800897
ENSG00000264425	1.0188	-0.148748	0.735671	-0.202193	0.839766	NA
ENSG00000202222	13.6919	0.538282	0.567991	0.947694	0.343285	0.631702
ENSG00000092036	523.012	-0.202385	0.386778	-0.52326	0.600794	0.827046
ENSG00000147224	1425.85	-0.11686	0.320599	-0.364505	0.715481	0.88996
ENSG00000215154	89.6056	-0.0445088	0.422076	-0.105452	0.916017	0.973043
ENSG00000233597	8.88913	0.483503	0.65708	0.735837	0.46183	0.733547
ENSG00000207779	0.561237	0.083969	0.597723	0.140481	0.88828	NA
ENSG00000229358	52.3462	1.06878	0.611925	1.74659	0.0807089	0.269084
ENSG00000257595	2.36327	1.16195	0.733827	1.58341	0.113329	NA
ENSG00000269463	5.92974	0.23006	0.597854	0.384809	0.700379	NA
ENSG00000125046	17.2416	1.09491	0.553648	1.97764	0.0479698	0.189274
ENSG00000199360	0.814117	0.290483	0.632639	0.45916	0.646119	NA
ENSG00000211943	8610.91	-6.54212	0.631468	-10.3602	3.76286e-25	3.82554e-22
ENSG00000272758	98.0787	0.793267	0.426528	1.85982	0.0629107	0.227573
ENSG00000188001	281.682	-1.5441	0.634794	-2.43245	0.0149971	0.0862214
ENSG00000207508	3.32354	0.277462	0.672062	0.412851	0.679716	NA
ENSG00000249129	18.3409	0.0277221	0.508171	0.0545527	0.956495	0.985208
ENSG00000203734	0.827456	-0.228228	0.734363	-0.310784	0.755965	NA
ENSG00000279544	127.725	1.85716	0.410992	4.51873	6.22119e-06	0.000191667
ENSG00000280303	41.8593	-0.0192715	0.504231	-0.0382196	0.969513	0.989287
ENSG00000138101	152.861	0.164978	0.398602	0.413892	0.678954	0.870291
ENSG00000274363	5.85721	-0.243017	0.609701	-0.398585	0.690199	NA
ENSG00000201457	25.2072	-0.149914	0.475171	-0.315495	0.752386	0.905503
ENSG00000160781	97.6727	-0.255272	0.42848	-0.59576	0.551335	0.798911
ENSG00000106526	351.499	0.616617	0.439972	1.40149	0.161067	0.41436
ENSG00000037897	286.69	0.0821683	0.387058	0.212289	0.831882	0.941237
ENSG00000241429	5.19864	0.461158	0.724223	0.636763	0.524279	NA
ENSG00000222627	1.33858	0.33871	0.738297	0.458772	0.646398	NA
ENSG00000039523	341.43	0.557238	0.38146	1.4608	0.144069	0.386116
ENSG00000223609	7.45546	-0.123311	0.690106	-0.178684	0.858186	NA
ENSG00000176165	1.18701	0.509684	0.694896	0.733468	0.463273	NA
ENSG00000272894	31.142	-0.18434	0.471718	-0.390785	0.695956	0.878482
ENSG00000127399	278.86	-1.50966	0.38535	-3.91764	8.94218e-05	0.00170813
ENSG00000272963	14.033	1.26812	0.639512	1.98294	0.0473737	0.187823
ENSG00000174796	714.851	0.154517	0.340743	0.453471	0.65021	0.854937
ENSG00000256039	16.9998	-1.72228	0.616314	-2.79449	0.00519817	0.0406658
ENSG00000235488	1.42111	0.0695769	0.709992	0.0979966	0.921935	NA
ENSG00000162191	3313.35	-0.673096	0.331522	-2.03032	0.0423239	0.174431
ENSG00000244682	600.974	0.673972	0.429061	1.57081	0.116227	0.339393
ENSG00000080298	1381.41	1.30981	0.339351	3.85976	0.000113498	0.00210333
ENSG00000226598	0.879716	-0.302935	0.640718	-0.472806	0.636352	NA
ENSG00000206635	1.73634	-0.0275979	0.730097	-0.0378003	0.969847	NA
ENSG00000125630	2746.32	0.475209	0.297683	1.59636	0.110409	0.328664
ENSG00000131401	1727.9	-0.529414	0.476319	-1.11147	0.266367	0.554834
ENSG00000264229	109.914	0.183067	0.458319	0.399432	0.689575	0.874852
ENSG00000258810	21.6508	0.15721	0.545391	0.288253	0.773153	0.915918
ENSG00000258623	15.3933	-0.843081	0.613201	-1.37489	0.169167	0.426346
ENSG00000162869	1433.38	0.7695	0.35612	2.16079	0.0307117	0.141293
ENSG00000166391	9.77976	-0.89177	0.633255	-1.40823	0.159062	0.411053
ENSG00000228506	160.002	-0.108104	0.410343	-0.263448	0.792205	0.923659
ENSG00000106948	3595.87	-0.489388	0.355113	-1.37812	0.168167	0.424691
ENSG00000271855	16.6476	-0.307696	0.532912	-0.577386	0.563679	0.808057
ENSG00000166250	2.46696	-0.222456	0.717341	-0.310112	0.756476	NA
ENSG00000233343	8.85478	-0.0167155	0.612929	-0.0272714	0.978243	0.992455
ENSG00000272379	9.3579	0.462603	0.574629	0.805046	0.420793	0.701184
ENSG00000179523	184.711	0.0815132	0.404837	0.201348	0.840426	0.944226
ENSG00000160948	1075.58	-0.279268	0.291673	-0.957468	0.338331	0.627171
ENSG00000065243	2526.02	1.00986	0.345526	2.92268	0.00347032	0.0303079
ENSG00000274191	6.07647	0.679735	0.661526	1.02753	0.304173	NA
ENSG00000269397	23.3504	0.321737	0.555166	0.579533	0.56223	0.806875
ENSG00000257365	185.893	-0.236173	0.40532	-0.582683	0.560107	0.805036
ENSG00000008311	94.1433	-0.43253	0.483048	-0.895418	0.370564	0.658452
ENSG00000134285	405.58	-0.344298	0.397496	-0.866168	0.386398	0.672645
ENSG00000236739	1.55964	0.338223	0.74014	0.456972	0.647691	NA
ENSG00000156738	36028.6	-1.40312	0.300579	-4.66806	3.04061e-06	0.000106581
ENSG00000263884	48.5333	-0.37437	0.460314	-0.813293	0.41605	0.697543
ENSG00000235297	11.2619	0.155854	0.609357	0.255768	0.79813	0.926201
ENSG00000091947	955.172	-0.239608	0.377359	-0.634961	0.525454	0.781282
ENSG00000106028	4571.26	0.0795505	0.313722	0.25357	0.799828	0.9268
ENSG00000185523	3.45154	-0.541213	0.679224	-0.79681	0.425562	NA
ENSG00000240233	2.24339	0.876841	0.715557	1.2254	0.220426	NA
ENSG00000264176	1.88909	0.348135	0.709476	0.490693	0.623643	NA
ENSG00000163807	1795.65	0.155222	0.279571	0.555214	0.578749	0.816082
ENSG00000227032	61.5545	0.144556	0.480483	0.300855	0.763525	0.911166
ENSG00000160072	927.516	-0.822612	0.294614	-2.79217	0.00523553	0.0408724
ENSG00000128739	73.8715	0.131204	0.460642	0.28483	0.775775	0.916933
ENSG00000196668	34.0673	0.317208	0.523452	0.605993	0.54452	0.794552
ENSG00000227268	245.213	0.362039	0.431116	0.839771	0.401037	0.685591
ENSG00000232442	53.713	-0.185502	0.519097	-0.357355	0.720826	0.89168
ENSG00000182134	261.208	-1.89427	0.449536	-4.21382	2.51082e-05	0.000619239
ENSG00000204421	0.670414	0.236169	0.61624	0.383241	0.701541	NA
ENSG00000205903	662.326	-0.592291	0.335264	-1.76664	0.0772883	0.261184
ENSG00000135018	5484.55	-0.278609	0.299502	-0.930243	0.352245	0.640501
ENSG00000163636	3205.24	-0.0379102	0.337232	-0.112416	0.910494	0.972034
ENSG00000198952	3642.12	-0.867865	0.253665	-3.4213	0.000623216	0.00822181
ENSG00000254965	51.0424	-0.190666	0.528389	-0.360843	0.718216	0.89112
ENSG00000232931	124.6	0.911574	0.443466	2.05557	0.0398243	0.167772
ENSG00000132000	1.15484	-0.14784	0.704677	-0.209799	0.833825	NA
ENSG00000165409	1.45023	-0.662416	0.716505	-0.92451	0.355221	NA
ENSG00000273486	46.4398	1.18641	0.45509	2.60698	0.00913442	0.061121
ENSG00000279519	78.5068	1.46721	0.445479	3.29356	0.000989282	0.0117955
ENSG00000135749	546.83	2.00274	0.352843	5.676	1.37879e-08	1.03498e-06
ENSG00000272843	7.67329	-0.458107	0.603402	-0.759206	0.447729	0.723334
ENSG00000230454	26.6299	0.223786	0.478315	0.467863	0.639882	0.849435
ENSG00000172269	505.541	-0.192188	0.31689	-0.606483	0.544194	0.794417
ENSG00000144815	862.419	-1.07426	0.431618	-2.48892	0.0128131	0.0768148
ENSG00000221869	40.3519	-0.333633	0.533416	-0.625465	0.531666	0.786004
ENSG00000132153	2201.81	-0.619895	0.31377	-1.97563	0.0481963	0.18996
ENSG00000119139	3858.38	0.789647	0.414041	1.90717	0.0564983	0.211526
ENSG00000266733	33.5551	0.78091	0.477497	1.63542	0.10196	0.313526
ENSG00000261186	6.98622	-0.299242	0.66469	-0.450197	0.652568	NA
ENSG00000091656	47.8483	-1.80177	0.663358	-2.71613	0.00660491	0.0485425
ENSG00000226521	2.27204	-0.104776	0.736636	-0.142235	0.886894	NA
ENSG00000118263	627.404	0.61476	0.471197	1.30468	0.192003	0.46162
ENSG00000179630	506.226	-0.0569942	0.474555	-0.1201	0.904404	0.970625
ENSG00000159352	4484.32	-0.0778792	0.340986	-0.228394	0.81934	0.936277
ENSG00000227017	19.2236	0.214494	0.564593	0.379909	0.704013	0.882432
ENSG00000242445	39.5082	0.392692	0.639909	0.613668	0.539435	0.791223
ENSG00000261587	2.01589	-0.534093	0.736704	-0.724977	0.468466	NA
ENSG00000230306	1.29708	-0.217829	0.737294	-0.295444	0.767655	NA
ENSG00000169783	1.0836	0.169674	0.605525	0.280211	0.779316	NA
ENSG00000280327	9.95072	0.716807	0.585021	1.22527	0.220474	0.499635
ENSG00000196566	1.22909	0.503125	0.728985	0.690172	0.490086	NA
ENSG00000261643	9.28112	-0.25536	0.556804	-0.458617	0.646509	0.852849
ENSG00000202474	0.759924	-0.122044	0.603683	-0.202165	0.839788	NA
ENSG00000266601	2.49875	0.577177	0.693237	0.832584	0.40508	NA
ENSG00000278219	1.65114	0.186917	0.735365	0.254182	0.799355	NA
ENSG00000078674	16085.2	0.0107755	0.300884	0.0358129	0.971432	0.989764
ENSG00000239827	45.3604	0.9331	0.492375	1.8951	0.0580789	0.215658
ENSG00000196183	1.91662	-0.305571	0.737923	-0.414096	0.678804	NA
ENSG00000250031	0.5888	-0.00899811	0.605558	-0.0148592	0.988145	NA
ENSG00000138316	1.68181	0.501084	0.674071	0.743371	0.457257	NA
ENSG00000206634	47.6188	0.0579513	0.50597	0.114535	0.908814	0.971726
ENSG00000240859	9.05222	-0.060908	0.606142	-0.100485	0.91996	0.973856
ENSG00000214765	580.881	-0.348796	0.282752	-1.23358	0.217361	0.495763
ENSG00000275191	5.05366	-0.0055263	0.632737	-0.00873395	0.993031	NA
ENSG00000259707	0.788263	-0.179391	0.685365	-0.261745	0.793518	NA
ENSG00000178202	922.531	0.41883	0.420983	0.994886	0.319792	0.609897
ENSG00000185614	48.2514	-0.761633	0.466782	-1.63167	0.102749	0.314881
ENSG00000164088	686.377	-1.37887	0.370074	-3.72593	0.000194598	0.00324263
ENSG00000264620	4.21791	0.0371876	0.665021	0.0559195	0.955406	NA
ENSG00000106366	28.382	-0.342002	0.493491	-0.693026	0.488294	0.754014
ENSG00000028137	1698.31	-0.475836	0.278502	-1.70855	0.0875337	0.284562
ENSG00000169891	18.3625	-0.0538716	0.511305	-0.105361	0.916089	0.973062
ENSG00000120798	1090.34	-0.00702129	0.310962	-0.0225792	0.981986	0.99383
ENSG00000213801	55.6462	0.0926238	0.446271	0.207551	0.83558	0.941863
ENSG00000148943	2339.58	0.168705	0.393575	0.428648	0.66818	0.864908
ENSG00000119878	415.969	0.343317	0.351499	0.976722	0.328707	0.61928
ENSG00000105443	486.681	-0.171053	0.29064	-0.588538	0.556171	0.802767
ENSG00000208036	2.46981	-0.164593	0.725499	-0.226868	0.820526	NA
ENSG00000185909	51.1646	-0.434001	0.531102	-0.817169	0.413832	0.696925
ENSG00000245522	11.592	-0.437339	0.586438	-0.745755	0.455815	0.728426
ENSG00000113657	6.52503	-0.181829	0.704569	-0.258071	0.796352	NA
ENSG00000236947	2.72615	0.0500264	0.692532	0.0722369	0.942413	NA
ENSG00000234377	0.67895	-0.178471	0.601766	-0.296578	0.766789	NA
ENSG00000160299	2105.38	0.377467	0.318378	1.1856	0.235782	0.518869
ENSG00000250889	0.446252	0.0066494	0.596389	0.0111494	0.991104	NA
ENSG00000224014	0.966297	0.240827	0.603609	0.398979	0.689909	NA
ENSG00000168619	14.6404	-0.392719	0.552486	-0.710822	0.477195	0.74505
[truncated: 24,981 more rows]
