# Supplementary material for: Three-dimensional chromatin interactions remain stable upon CAG/CTG repeat expansion
Source: Sci Adv. 2020 Jul 3;6(27):eaaz4012. doi: 10.1126/sciadv.aaz4012 (PMC7334000; doi:10.1126/sciadv.aaz4012)
Supplement: aaz4012_Table_S4.xlsx [file aaz4012_Table_S4.xlsx]

## Sheet: DM1vsUN.DEseq2.all.results
gene_id	baseMean	log2FoldChange	lfcSE	stat	pvalue	padj
ENSG00000219085	86.846	0.544743	0.369553	1.47406	0.140465	0.402803
ENSG00000206897	11.847	-0.792924	0.582241	-1.36185	0.173246	0.452544
ENSG00000122733	1.3728	0.244945	0.78723	0.311149	0.755688	NA
ENSG00000253687	10.287	0.259338	0.644227	0.402557	0.687274	0.876583
ENSG00000132912	2047.02	0.035241	0.164684	0.213992	0.830553	0.942703
ENSG00000273682	14.3779	0.133459	0.571313	0.2336	0.815295	0.937676
ENSG00000264371	5.74723	-0.314316	0.720483	-0.436257	0.66265	NA
ENSG00000168036	7739.62	-0.165222	0.119418	-1.38356	0.166493	0.442702
ENSG00000257261	218.032	0.228066	0.290683	0.784588	0.432695	0.713719
ENSG00000237945	155.115	-1.95026	0.316598	-6.16004	7.27286e-10	8.5129e-08
ENSG00000237505	9.81258	-0.500358	0.663605	-0.753999	0.45085	0.726788
ENSG00000277201	13.8448	-0.334723	0.589803	-0.567516	0.570363	0.809628
ENSG00000189308	1624.03	0.11314	0.22819	0.495814	0.620025	0.838124
ENSG00000104974	13.5906	-1.13495	0.731184	-1.55221	0.120613	0.368214
ENSG00000007372	6.47883	0.428058	0.731752	0.584977	0.558563	NA
ENSG00000177963	2283.27	-0.243245	0.115052	-2.11421	0.0344974	0.165608
ENSG00000157315	5.15986	-0.569268	0.728444	-0.781485	0.434517	NA
ENSG00000176153	0.851832	0.0766421	0.652827	0.1174	0.906543	NA
ENSG00000184792	30.1054	1.02799	0.615901	1.66907	0.0951026	0.319256
ENSG00000260949	9.42336	0.564835	0.623174	0.906384	0.364733	0.660209
ENSG00000197647	190.092	-0.403445	0.260664	-1.54776	0.12168	0.36979
ENSG00000158571	26.3152	0.191205	0.428682	0.446031	0.655575	0.858318
ENSG00000137101	714.172	-0.378563	0.266148	-1.42238	0.154917	0.425057
ENSG00000225830	846.432	-0.119373	0.139488	-0.855788	0.392115	0.683237
ENSG00000072832	2.59441	-0.124952	0.723657	-0.172667	0.862913	NA
ENSG00000277491	4.23335	0.188197	0.773414	0.243333	0.807747	NA
ENSG00000278899	4.86919	-0.55375	0.754139	-0.734281	0.462778	NA
ENSG00000247728	48.7637	-0.127814	0.422003	-0.302874	0.761986	0.912745
ENSG00000124196	2.59514	0.288437	0.826634	0.34893	0.727142	NA
ENSG00000261360	40.4412	0.218174	0.471177	0.463041	0.643335	0.851451
ENSG00000102710	2242.97	0.0446881	0.137764	0.324381	0.745649	0.903775
ENSG00000215301	20444.5	0.231418	0.19823	1.16742	0.243039	0.541311
ENSG00000112977	1203.95	0.602645	0.197247	3.05527	0.00224855	0.0242128
ENSG00000123685	397.405	0.232816	0.274564	0.847946	0.396468	0.686525
ENSG00000159433	1359.09	0.346237	0.229871	1.50622	0.132011	0.388133
ENSG00000188611	92.9547	0.203814	0.479022	0.425479	0.670488	0.866741
ENSG00000222011	319.747	0.197151	0.186175	1.05896	0.28962	0.592255
ENSG00000089248	4961.41	-0.0978292	0.190341	-0.513969	0.607274	0.830263
ENSG00000272663	11.0179	0.367909	0.56734	0.64848	0.516675	0.775595
ENSG00000120029	966.937	-0.120917	0.161306	-0.74961	0.45349	0.728645
ENSG00000075218	590.543	0.234745	0.214745	1.09313	0.274336	0.575891
ENSG00000175073	3470.11	0.137069	0.127737	1.07306	0.283245	0.586074
ENSG00000233828	1.1968	-0.639145	0.817193	-0.782122	0.434143	NA
ENSG00000112200	5539.97	0.102587	0.14808	0.692781	0.488447	0.755463
ENSG00000280311	7.79549	0.368829	0.669553	0.550859	0.581731	0.815226
ENSG00000160111	17.5158	1.55572	0.561298	2.77165	0.00557732	0.0471601
ENSG00000164597	2320.54	0.197488	0.112709	1.75219	0.0797409	0.287239
ENSG00000159167	1.8687	0.304633	0.797018	0.382216	0.702301	NA
ENSG00000180316	0.610027	0.0156983	0.590239	0.0265966	0.978781	NA
ENSG00000143632	2.42701	-0.681491	0.820435	-0.830647	0.406173	NA
ENSG00000160767	112.863	0.601217	0.382466	1.57195	0.115962	0.358738
ENSG00000232260	1.42735	0.0199527	0.792779	0.025168	0.979921	NA
ENSG00000127445	1197.14	-0.201608	0.143538	-1.40456	0.160152	0.433224
ENSG00000160410	1172.61	0.250298	0.136547	1.83305	0.0667953	0.256897
ENSG00000163481	504.732	-0.261662	0.159948	-1.63591	0.101857	0.332398
ENSG00000238269	2.81936	-0.551823	0.819025	-0.673756	0.500466	NA
ENSG00000262165	1.74851	0.00174604	0.820158	0.00212891	0.998301	NA
ENSG00000090539	0.822918	-0.12179	0.59704	-0.20399	0.838361	NA
ENSG00000177119	4016.26	0.208024	0.190152	1.09399	0.27396	0.575471
ENSG00000279901	41.4597	0.0259988	0.353791	0.0734864	0.941419	0.982325
ENSG00000157017	34.0815	0.160589	0.412447	0.389357	0.697012	0.881615
ENSG00000174912	29.2561	0.328197	0.711647	0.46118	0.64467	0.852551
ENSG00000218020	13.4012	0.516389	0.692091	0.74613	0.455589	0.730316
ENSG00000229447	17.302	-0.222976	0.573086	-0.389079	0.697218	0.881726
ENSG00000237863	0.948194	0.56991	0.656646	0.86791	0.385443	NA
ENSG00000243649	0.792414	-0.0572635	0.591424	-0.0968231	0.922867	NA
ENSG00000240204	4.76065	-0.110941	0.736071	-0.150721	0.880196	NA
ENSG00000165959	1119.14	-0.638599	0.303829	-2.10184	0.0355676	0.168865
ENSG00000262519	0.919535	-0.0740454	0.654564	-0.113122	0.909934	NA
ENSG00000164330	1673.67	1.70863	0.237633	7.1902	6.46986e-13	1.41659e-10
ENSG00000234009	423.888	-0.44975	0.384222	-1.17055	0.241781	0.539537
ENSG00000189067	5143.03	-0.391891	0.172693	-2.2693	0.0232502	0.1284
ENSG00000114023	2414.54	0.222494	0.176132	1.26322	0.206509	0.495444
ENSG00000265623	5.02323	0.81303	0.777413	1.04582	0.295646	NA
ENSG00000144834	12.137	0.355754	0.641448	0.554611	0.57916	0.813915
ENSG00000047315	9913.21	-0.290624	0.146715	-1.98087	0.0476056	0.205996
ENSG00000165480	945.675	0.014626	0.135705	0.107778	0.914172	0.973433
ENSG00000216866	22.7502	-0.239858	0.575639	-0.416681	0.676912	0.870871
ENSG00000248333	603.858	-0.0308039	0.167371	-0.184046	0.853977	0.951534
ENSG00000267065	2.94208	-1.88628	0.813735	-2.31805	0.0204468	NA
ENSG00000175175	8.58393	-2.04552	0.798178	-2.56274	0.0103851	0.0737832
ENSG00000168685	37.824	-2.60118	0.491444	-5.29292	1.2038e-07	7.18072e-06
ENSG00000107014	59.1744	-0.401551	0.511987	-0.7843	0.432864	0.713808
ENSG00000223803	29.1072	-0.697604	0.648624	-1.07551	0.282144	0.584789
ENSG00000001167	1441.14	-0.244017	0.199356	-1.22403	0.220942	0.511709
ENSG00000133028	2342.8	-0.291166	0.113673	-2.56143	0.0104241	0.0740186
ENSG00000279250	11.0081	0.588621	0.623198	0.944517	0.344906	0.642868
ENSG00000257696	1.80488	-0.0518999	0.786284	-0.0660066	0.947373	NA
ENSG00000120549	391.227	-0.44621	0.493365	-0.904423	0.365771	0.660951
ENSG00000211838	6.15583	-0.821383	0.717165	-1.14532	0.252077	NA
ENSG00000199603	2.53435	-0.772082	0.808506	-0.95495	0.339603	NA
ENSG00000255270	1.32174	-0.238717	0.753152	-0.316957	0.751276	NA
ENSG00000234981	16.9788	0.246058	0.755946	0.325497	0.744805	0.903344
ENSG00000137166	264.74	0.602343	0.411808	1.46268	0.143555	0.407256
ENSG00000116703	0.764595	-0.583976	0.595106	-0.981298	0.326446	NA
ENSG00000272529	2.40488	0.404565	0.768898	0.526162	0.598776	NA
ENSG00000180089	21.0713	0.0891137	0.523255	0.170306	0.864769	0.955373
ENSG00000128951	2111.44	-0.365759	0.209714	-1.74409	0.0811442	0.290191
ENSG00000116962	1407.93	0.910807	0.20038	4.5454	5.48323e-06	0.000183211
ENSG00000252283	3.32546	0.29401	0.799283	0.367842	0.712991	NA
ENSG00000226375	3.25475	-1.47525	0.827361	-1.78307	0.0745745	NA
ENSG00000167981	429.558	-0.249153	0.188818	-1.31954	0.186988	0.470338
ENSG00000264350	183.169	0.0603792	0.291148	0.207383	0.835711	0.944635
ENSG00000229337	1.61429	0.337615	0.758084	0.445353	0.656065	NA
ENSG00000198933	63.546	1.10947	0.58988	1.88085	0.059993	0.239537
ENSG00000021826	78.7214	-1.35097	0.426466	-3.16783	0.00153583	0.0183226
ENSG00000163815	0.680523	0.233652	0.620144	0.376771	0.706344	NA
ENSG00000279741	7.2881	-1.17431	0.759017	-1.54715	0.121828	0.369936
ENSG00000176390	2188.38	-0.0297984	0.173211	-0.172035	0.86341	0.954697
ENSG00000005249	6.03558	0.179832	0.691324	0.260127	0.794766	NA
ENSG00000134313	3508.55	0.0961019	0.125059	0.76845	0.44222	0.720427
ENSG00000272483	1.12088	0.105673	0.74157	0.142499	0.886686	NA
ENSG00000263818	5.60893	1.45962	0.754183	1.93536	0.0529461	NA
ENSG00000143498	384.414	-0.204569	0.168857	-1.2115	0.225704	0.518462
ENSG00000254577	35.7124	-0.0349051	0.42599	-0.0819388	0.934695	0.980005
ENSG00000100564	416.964	-0.412854	0.192267	-2.1473	0.0317693	0.157375
ENSG00000130844	474.37	-0.123287	0.215086	-0.573202	0.566508	0.80683
ENSG00000274105	10.3861	0.383748	0.614325	0.624667	0.53219	0.785422
ENSG00000124564	1.86277	0.412383	0.818338	0.503927	0.614312	NA
ENSG00000178719	1100.84	0.285207	0.228028	1.25076	0.211024	0.499982
ENSG00000076928	2638.18	-0.185322	0.137824	-1.34463	0.178746	0.460563
ENSG00000213820	0.560265	-0.0941492	0.596379	-0.157868	0.874561	NA
ENSG00000272744	1.71332	0.804863	0.826587	0.973719	0.330196	NA
ENSG00000074660	994.496	1.04513	0.286895	3.64289	0.000269596	0.00471564
ENSG00000248734	19.3975	0.348813	0.477995	0.729742	0.465548	0.739401
ENSG00000260793	18.4234	0.134918	0.497692	0.271088	0.786324	0.925789
ENSG00000131944	174.81	-0.108036	0.243608	-0.443483	0.657416	0.859272
ENSG00000104231	2888.79	-0.0189801	0.164417	-0.115438	0.908098	0.971187
ENSG00000149656	1.56707	0.157562	0.821785	0.191732	0.847952	NA
ENSG00000117143	1656.36	0.0827347	0.210729	0.392611	0.694607	0.880256
ENSG00000275210	1.29248	-0.212804	0.607753	-0.350149	0.726227	NA
ENSG00000206756	10.3599	-0.0357773	0.645617	-0.0554156	0.955807	0.986952
ENSG00000177757	1.14242	0.111382	0.745349	0.149436	0.881209	NA
ENSG00000237646	10.6728	0.638652	0.623181	1.02483	0.305445	0.607574
ENSG00000173838	0.966556	-0.796021	0.771588	-1.03167	0.302229	NA
ENSG00000162368	9088.05	-0.00745311	0.163682	-0.0455342	0.963682	0.990286
ENSG00000201772	66.7036	-0.513926	0.5081	-1.01147	0.311793	0.613207
ENSG00000272419	133.637	0.772143	0.33632	2.29586	0.021684	0.1227
ENSG00000273387	12.6577	-0.178646	0.577155	-0.309528	0.75692	0.910671
ENSG00000273106	5.47222	0.0662312	0.71342	0.0928361	0.926034	NA
ENSG00000048540	681.458	0.966196	0.394377	2.44993	0.0142885	0.0931756
ENSG00000221230	3.45624	-0.0191508	0.777779	-0.0246224	0.980356	NA
ENSG00000176946	914.662	-0.16861	0.196867	-0.856468	0.391739	0.682774
ENSG00000236529	0.796026	-0.21933	0.594703	-0.368806	0.712272	NA
ENSG00000253161	4.19306	0.199319	0.814855	0.244606	0.806761	NA
ENSG00000261218	38.2799	-0.0854246	0.404167	-0.21136	0.832607	0.94294
ENSG00000254449	2.03529	-0.28931	0.826522	-0.350033	0.726314	NA
ENSG00000248778	6.06298	0.615056	0.706441	0.87064	0.383951	NA
ENSG00000197153	3761.07	-0.00741973	0.195361	-0.0379796	0.969704	0.991159
ENSG00000101882	642.197	-0.178341	0.144521	-1.23402	0.217197	0.506609
ENSG00000049759	1005.45	0.468826	0.308568	1.51936	0.128672	0.381871
ENSG00000253873	27.5976	-0.806764	0.511107	-1.57846	0.114459	0.356157
ENSG00000280057	6.15819	0.313499	0.680513	0.460681	0.645028	NA
ENSG00000079819	4457.65	1.3243	0.197939	6.69043	2.22521e-11	3.57012e-09
ENSG00000213433	20.864	0.0750661	0.501382	0.149718	0.880987	0.961363
ENSG00000184254	39.3386	0.246065	0.67117	0.366621	0.713902	0.890085
ENSG00000196458	446.824	-0.278539	0.183315	-1.51946	0.128647	0.381871
ENSG00000083844	2075.42	0.0375449	0.134266	0.27963	0.779761	0.923051
ENSG00000187688	2582.62	0.325568	0.250942	1.29738	0.1945	0.478611
ENSG00000111716	29824.4	-0.446085	0.195715	-2.27926	0.0226518	0.126144
ENSG00000229344	7.85904	-0.578387	0.786235	-0.735641	0.461949	0.736262
ENSG00000142188	1037.67	0.233037	0.253422	0.91956	0.357803	0.65439
ENSG00000279977	40.8039	0.451246	0.397797	1.13436	0.256643	0.556104
ENSG00000100982	349.614	0.434089	0.231057	1.87871	0.0602843	0.239995
ENSG00000249264	390.668	-0.0856419	0.751115	-0.11402	0.909222	0.971385
ENSG00000259212	6.26441	-0.165254	0.758244	-0.217943	0.827473	NA
ENSG00000160867	127.582	2.9273	0.494323	5.92184	3.18356e-09	3.13488e-07
ENSG00000168028	35567.9	-0.485057	0.247933	-1.9564	0.0504176	0.212916
ENSG00000167920	177.104	-0.281857	0.257204	-1.09585	0.273144	0.574535
ENSG00000184571	0.866011	-0.42728	0.641036	-0.666546	0.505062	NA
ENSG00000224885	17.2708	-0.120598	0.701124	-0.172007	0.863432	0.954697
ENSG00000181830	170.932	0.362261	0.250256	1.44756	0.147741	0.413287
ENSG00000196923	250.766	0.144641	0.266382	0.542984	0.587141	0.818339
ENSG00000182010	11.3004	-0.711584	0.748647	-0.950493	0.341862	0.640144
ENSG00000168404	692.3	0.506681	0.295772	1.71308	0.0866972	0.301998
ENSG00000274400	3.98578	1.00158	0.799454	1.25284	0.210265	NA
ENSG00000188419	1406.07	0.164665	0.136053	1.2103	0.226165	0.519008
ENSG00000258454	6.31868	0.528309	0.676379	0.781084	0.434753	NA
ENSG00000223941	3.14446	-1.00647	0.799107	-1.2595	0.207851	NA
ENSG00000115556	5.62436	-0.203447	0.780315	-0.260725	0.794305	NA
ENSG00000215021	6556.34	-0.357517	0.119886	-2.98214	0.00286245	0.0288281
ENSG00000131069	418.4	-0.878262	0.553933	-1.5855	0.112852	0.353506
ENSG00000205268	4483.94	-1.03671	0.167307	-6.19648	5.77388e-10	6.97777e-08
ENSG00000241293	3.51419	0.0167099	0.79938	0.0209036	0.983323	NA
ENSG00000182196	8.5201	-0.252748	0.661558	-0.38205	0.702424	0.884713
ENSG00000228499	0.949879	-0.423667	0.713785	-0.59355	0.552813	NA
ENSG00000232916	3.2717	0.991015	0.818951	1.2101	0.226239	NA
ENSG00000126215	829.6	-0.400022	0.152417	-2.62452	0.00867703	0.0648807
ENSG00000274308	9.02059	0.114861	0.709543	0.16188	0.871401	0.958829
ENSG00000207116	0.484983	-0.183244	0.590099	-0.310531	0.756157	NA
ENSG00000197045	4993.31	-0.579087	0.198008	-2.92456	0.00344941	0.0331083
ENSG00000181704	994.482	0.18298	0.145981	1.25345	0.210042	0.498864
ENSG00000113384	3042.87	-0.168358	0.182195	-0.924052	0.355459	0.652918
ENSG00000213216	2.17498	-0.306444	0.828247	-0.369991	0.711389	NA
ENSG00000254065	1.05848	-0.0652519	0.71837	-0.0908334	0.927625	NA
ENSG00000215093	10.5879	-0.259715	0.768777	-0.337829	0.735492	0.898651
ENSG00000258128	1.53861	-0.385147	0.784782	-0.49077	0.623589	NA
ENSG00000104164	3841.44	-0.0277832	0.176031	-0.157831	0.87459	0.959486
ENSG00000248295	0.676762	0.164729	0.59414	0.277255	0.781584	NA
ENSG00000262312	7.28214	0.0762237	0.750532	0.10156	0.919106	0.974764
ENSG00000180871	14.5398	-1.21703	0.698359	-1.7427	0.0813856	0.290779
ENSG00000172955	1.04252	0.2964	0.659299	0.449569	0.653022	NA
ENSG00000250896	5.04134	-0.124471	0.746146	-0.166819	0.867513	NA
ENSG00000278668	8.89717	0.180483	0.64435	0.280101	0.7794	0.922912
ENSG00000204569	2896.79	0.251636	0.187737	1.34036	0.180127	0.462469
ENSG00000164199	252.112	-1.5913	0.822509	-1.93469	0.0530283	0.219704
ENSG00000175505	110.341	2.08411	0.401441	5.19158	2.08517e-07	1.18676e-05
ENSG00000200488	227.799	-0.43228	0.573922	-0.753202	0.451328	0.727259
ENSG00000266631	1.31862	-0.278341	0.803774	-0.346293	0.729123	NA
ENSG00000069188	1.82969	-0.824495	0.817523	-1.00853	0.313201	NA
ENSG00000233514	13.5189	0.0191382	0.659424	0.0290227	0.976847	0.993264
ENSG00000110987	418.235	-1.44034	0.48108	-2.99396	0.00275381	0.0279868
ENSG00000188342	1787.43	0.00680907	0.163964	0.0415278	0.966875	0.9906
ENSG00000126562	5.21248	-0.486423	0.749442	-0.649047	0.516308	NA
ENSG00000164897	524.569	-0.0822622	0.195976	-0.419756	0.674664	0.869541
ENSG00000164062	3265.55	-0.177139	0.106855	-1.65775	0.0973682	0.32394
ENSG00000230701	13.3461	-0.0805504	0.703728	-0.114462	0.908871	0.971385
ENSG00000236502	2.89975	0.0958095	0.789115	0.121414	0.903363	NA
ENSG00000206727	2.12398	-0.963263	0.818219	-1.17727	0.239089	NA
ENSG00000100802	285.82	0.442083	0.170203	2.59739	0.00939356	0.0686383
ENSG00000198393	1348.22	-0.0555922	0.121229	-0.458571	0.646542	0.853656
ENSG00000223804	50.6072	0.226211	0.428371	0.528072	0.59745	0.8248
ENSG00000146232	3785.62	0.176847	0.159451	1.1091	0.267387	0.568568
ENSG00000254839	5.07667	0.100757	0.713783	0.141159	0.887744	NA
ENSG00000133019	4.25675	-0.549941	0.80538	-0.682835	0.494711	NA
ENSG00000266110	0.906008	-0.138392	0.653999	-0.211609	0.832412	NA
ENSG00000260704	4.03096	1.52086	0.786573	1.93352	0.0531719	NA
ENSG00000172650	10.5091	0.486618	0.714347	0.681207	0.495741	0.760057
ENSG00000048392	4015.12	-0.189327	0.285682	-0.662722	0.507509	0.76947
ENSG00000214362	7.1259	-0.154638	0.797679	-0.19386	0.846286	0.949152
ENSG00000149403	67.3587	0.728427	0.542251	1.34334	0.179162	0.461251
ENSG00000207133	11.0228	-0.557767	0.639096	-0.872744	0.382803	0.675485
ENSG00000180543	577.077	3.62047	0.415779	8.70767	3.10188e-18	1.22828e-15
ENSG00000196296	20.8794	0.517699	0.523876	0.988209	0.32305	0.622842
ENSG00000278599	1.18301	0.20037	0.804616	0.249025	0.803341	NA
ENSG00000167680	1.31508	-0.375633	0.749314	-0.501302	0.616159	NA
ENSG00000083223	5862.83	0.362919	0.115483	3.14263	0.00167439	0.0195864
ENSG00000200651	11.6245	0.846983	0.602148	1.4066	0.159546	0.432257
ENSG00000274922	22.7892	0.257453	0.480675	0.535607	0.59223	0.821679
ENSG00000115641	79.3455	-0.427189	0.559809	-0.763097	0.445405	0.722996
ENSG00000229894	1.66515	0.282251	0.789226	0.35763	0.72062	NA
ENSG00000125869	220.569	-3.00733	0.346879	-8.66967	4.3337e-18	1.6803e-15
ENSG00000250994	1.14307	-0.565722	0.600878	-0.941493	0.346452	NA
ENSG00000129084	764.122	-0.422019	0.256206	-1.64719	0.0995192	0.328396
ENSG00000196917	20.9588	-0.919096	0.724428	-1.26872	0.204541	0.492552
ENSG00000136536	8229.76	-0.106403	0.116079	-0.916639	0.359332	0.655481
ENSG00000150995	8449.79	0.439468	0.154737	2.8401	0.00450991	0.0405475
ENSG00000136122	1621.34	0.10832	0.1616	0.670294	0.50267	0.765401
ENSG00000203799	1.64712	-0.230674	0.779069	-0.296089	0.767162	NA
ENSG00000186367	0.784494	-0.186956	0.592114	-0.315743	0.752198	NA
ENSG00000185338	155.477	0.544967	0.426728	1.27708	0.201573	0.488599
ENSG00000281641	43.8839	1.40065	0.55931	2.50425	0.012271	0.0834704
ENSG00000260495	19.2381	-0.409762	0.537349	-0.762561	0.445725	0.723108
ENSG00000006125	3787.06	0.428532	0.19087	2.24515	0.0247583	0.133677
ENSG00000275964	52.5691	-0.249373	0.364244	-0.68463	0.493577	0.758446
ENSG00000253587	3.40506	0.472047	0.806946	0.58498	0.558561	NA
ENSG00000251445	0.711757	0.114047	0.692358	0.164723	0.869162	NA
ENSG00000240661	2.05497	-0.589016	0.827555	-0.711755	0.476617	NA
ENSG00000187186	0.627632	-0.0329031	0.592742	-0.05551	0.955732	NA
ENSG00000273979	3.76898	-0.0315917	0.773204	-0.0408581	0.967409	NA
ENSG00000188512	20.3894	0.395229	0.73926	0.534628	0.592907	0.822192
ENSG00000068079	2305.04	-0.30661	0.221143	-1.38648	0.1656	0.441292
ENSG00000090554	4.12522	0.333271	0.754602	0.441651	0.658741	NA
ENSG00000174013	1337.29	-0.268728	0.202278	-1.32851	0.18401	0.466822
ENSG00000117115	102.992	0.989078	0.426741	2.31775	0.020463	0.118199
ENSG00000272334	10.0159	0.521887	0.663892	0.786102	0.431808	0.713356
ENSG00000213707	111.691	0.413482	0.521466	0.792922	0.427823	0.710494
ENSG00000269352	52.6558	-0.130714	0.361327	-0.361761	0.717531	0.891586
ENSG00000236305	4.17412	0.723347	0.759708	0.952138	0.341027	NA
ENSG00000279738	192.275	-0.00622289	0.215718	-0.0288473	0.976986	0.993264
ENSG00000197965	2245.91	0.117712	0.133729	0.880227	0.378736	0.671287
ENSG00000261136	31.2288	0.245115	0.418362	0.58589	0.557949	0.801481
ENSG00000188306	5.24509	0.634376	0.826013	0.767998	0.442489	NA
ENSG00000241464	2.31885	0.18069	0.823632	0.219382	0.826352	NA
ENSG00000244274	5.99623	-0.283562	0.810816	-0.349724	0.726546	NA
ENSG00000233786	0.6066	-0.113988	0.674859	-0.168906	0.86587	NA
ENSG00000271657	0.960109	0.355265	0.767255	0.463033	0.64334	NA
ENSG00000126903	210.938	-0.109726	0.247604	-0.44315	0.657657	0.859466
ENSG00000185633	21.1888	0.695148	0.538109	1.29183	0.196414	0.48149
ENSG00000073060	2175.57	0.254236	0.232968	1.09129	0.275146	0.57662
ENSG00000111707	2916.62	-0.133625	0.107759	-1.24003	0.214964	0.504056
ENSG00000271605	97.2548	-0.458694	0.30126	-1.52259	0.127862	0.380682
ENSG00000226648	3.08994	-0.242277	0.798352	-0.303471	0.761531	NA
ENSG00000044524	1.53618	0.364896	0.685622	0.532212	0.594579	NA
ENSG00000280294	1.1483	0.488266	0.689761	0.707877	0.479022	NA
ENSG00000173166	12.2388	-0.382637	0.615178	-0.621995	0.533945	0.785554
ENSG00000227857	5.37703	-1.13459	0.706776	-1.60531	0.108426	NA
ENSG00000170088	909.655	-0.0853252	0.154661	-0.551693	0.581159	0.814969
ENSG00000265123	5.1996	-0.0903035	0.736566	-0.122601	0.902423	NA
ENSG00000123353	461.428	-0.462622	0.158274	-2.92291	0.00346779	0.0332675
ENSG00000215319	2.3952	-0.253325	0.822452	-0.308012	0.758073	NA
ENSG00000171817	82.3349	-0.821775	0.356473	-2.30529	0.0211503	0.120745
ENSG00000124140	7.33043	0.817439	0.661089	1.2365	0.216271	0.505656
ENSG00000276188	5.08898	0.168867	0.702615	0.24034	0.810066	NA
ENSG00000169914	569.301	-0.184494	0.174289	-1.05855	0.289805	0.592349
ENSG00000259959	260.317	0.555604	0.262751	2.11456	0.0344673	0.165584
ENSG00000281501	47.1663	-0.0222553	0.476753	-0.046681	0.962767	0.989839
ENSG00000111729	78.6082	-1.7353	0.499022	-3.4774	0.000506296	0.00785878
ENSG00000176383	1.19012	0.302151	0.76844	0.393201	0.694171	NA
ENSG00000118420	315.299	0.492355	0.181741	2.7091	0.00674669	0.0542856
ENSG00000109220	401.598	0.101204	0.222968	0.453897	0.649903	0.85552
ENSG00000099800	980.032	-0.222792	0.179004	-1.24462	0.213271	0.501793
ENSG00000241644	2.59102	0.198092	0.803672	0.246483	0.805308	NA
ENSG00000254463	31.5838	0.350021	0.420095	0.833195	0.404735	0.692327
ENSG00000272701	3.37442	-0.450704	0.768481	-0.586487	0.557549	NA
ENSG00000184281	600.483	-0.291601	0.157978	-1.84583	0.064917	0.252228
ENSG00000027075	363.683	-4.40939	0.326858	-13.4902	1.78528e-41	6.64516e-38
ENSG00000013288	701.27	-0.100763	0.201366	-0.500395	0.616797	0.836055
ENSG00000164818	486.08	0.118538	0.227958	0.520001	0.603063	0.828127
ENSG00000178922	130.153	0.246148	0.276581	0.889969	0.373482	0.666815
ENSG00000239280	34.1887	0.482566	0.428269	1.12678	0.259835	0.559655
ENSG00000111605	5889.6	0.180708	0.119534	1.51177	0.130593	0.38562
ENSG00000170801	1.1253	0.410897	0.669497	0.61374	0.539387	NA
ENSG00000147123	1343.81	-0.440776	0.179093	-2.46115	0.0138492	0.0908843
ENSG00000243554	156.685	0.0403838	0.276149	0.146239	0.883732	0.962553
ENSG00000242327	28.2671	-0.311009	0.70022	-0.44416	0.656927	0.859122
ENSG00000206531	2.33929	-1.41932	0.801813	-1.77013	0.0767049	NA
ENSG00000162881	89.4937	0.0429422	0.392749	0.109337	0.912935	0.972672
ENSG00000128563	724.603	-0.566655	0.199465	-2.84087	0.00449907	0.0405091
ENSG00000230313	1.16377	-0.478893	0.665257	-0.719861	0.471611	NA
ENSG00000124610	36.335	0.643399	0.617942	1.0412	0.297785	0.599597
ENSG00000111875	1476.82	-0.396494	0.1984	-1.99846	0.0456669	0.200413
ENSG00000103490	471.365	0.163335	0.290173	0.562887	0.573512	0.810723
ENSG00000203667	1239.41	-0.10102	0.134617	-0.750425	0.452999	0.728423
ENSG00000232101	0.869361	0.160163	0.69958	0.228942	0.818914	NA
ENSG00000198894	583.05	-0.0578836	0.177246	-0.326571	0.743992	0.903107
ENSG00000071205	2890.62	0.317641	0.150136	2.11569	0.0343714	0.165251
ENSG00000025770	1015.13	-0.318741	0.139558	-2.28394	0.0223752	0.125105
ENSG00000263548	0.5154	0.131927	0.591275	0.223124	0.823439	NA
ENSG00000166153	73.973	-0.212625	0.326234	-0.651757	0.514558	0.774436
ENSG00000179344	12574.5	-1.00882	0.645797	-1.56214	0.118256	0.363538
ENSG00000109320	8410.83	0.24826	0.185149	1.34087	0.179963	0.462192
ENSG00000272100	1.04606	-0.42777	0.599543	-0.713492	0.475541	NA
ENSG00000100353	11283.8	-0.250273	0.121578	-2.05855	0.0395377	0.181509
ENSG00000181458	279.165	0.355517	0.377118	0.942722	0.345823	0.643998
ENSG00000008226	3.20467	-0.235355	0.823152	-0.285919	0.77494	NA
ENSG00000141384	1888.13	0.302244	0.17373	1.73974	0.0819049	0.291738
ENSG00000123360	108.756	-0.0791579	0.319421	-0.247817	0.804276	0.933444
ENSG00000206899	5.11712	-0.279321	0.819526	-0.340832	0.73323	NA
ENSG00000202058	2499.04	-0.024132	0.742752	-0.03249	0.974081	0.992588
ENSG00000005812	1953.76	-0.106054	0.162724	-0.65174	0.514569	0.774436
ENSG00000266854	0.567679	-0.130409	0.590083	-0.221001	0.825092	NA
ENSG00000262576	12.1279	-1.83054	0.77723	-2.3552	0.0185125	0.110928
ENSG00000201302	38.7004	-0.0997223	0.384218	-0.259546	0.795214	0.929077
ENSG00000152580	112.188	-4.19757	0.592981	-7.07876	1.4545e-12	3.04154e-10
ENSG00000123609	2792.57	-0.140646	0.215018	-0.654112	0.51304	0.773941
ENSG00000100418	2776.05	0.00686461	0.138351	0.0496173	0.960427	0.988689
ENSG00000224232	3.85085	-0.657224	0.790418	-0.831489	0.405697	NA
ENSG00000253175	1.95302	-0.183293	0.821536	-0.22311	0.82345	NA
ENSG00000251259	68.4672	0.440085	0.347913	1.26493	0.205897	0.494445
ENSG00000261182	1.14947	0.257327	0.602958	0.426775	0.669543	NA
ENSG00000238280	8.99836	-1.88684	0.761633	-2.47736	0.0132358	0.0880042
ENSG00000160323	53.1734	0.244575	0.374739	0.652656	0.513978	0.774421
ENSG00000234292	2.35128	-0.447943	0.826254	-0.542138	0.587724	NA
ENSG00000245112	1.2954	0.208491	0.807625	0.258154	0.796288	NA
ENSG00000142408	2.43883	-0.216264	0.817084	-0.264678	0.791258	NA
ENSG00000164081	819.079	-0.255112	0.145697	-1.75098	0.0799499	0.287582
ENSG00000148200	459.786	-0.38203	0.293851	-1.30008	0.193573	0.477442
ENSG00000149418	10.8167	-0.617594	0.775223	-0.796665	0.425645	0.708847
ENSG00000213667	0.580642	0.131879	0.59968	0.219915	0.825937	NA
ENSG00000251411	11.4867	0.625529	0.627037	0.997596	0.318475	0.618506
ENSG00000154328	410.59	-0.117868	0.207579	-0.567821	0.570156	0.809556
ENSG00000152229	729.104	-0.360502	0.721147	-0.499902	0.617144	0.836295
ENSG00000136436	3327.16	0.115452	0.219264	0.526543	0.598511	0.825363
ENSG00000116906	2651.86	-0.0398686	0.167766	-0.237645	0.812157	0.936806
ENSG00000116209	3176.05	-0.256538	0.238382	-1.07616	0.281854	0.584402
ENSG00000172818	11.002	-1.01855	0.817619	-1.24575	0.212856	0.501492
ENSG00000158411	2004.7	-0.0427663	0.158241	-0.27026	0.78696	0.926324
ENSG00000163263	5.5262	0.72569	0.729143	0.995264	0.319608	NA
ENSG00000204044	2.8389	0.158013	0.816779	0.193458	0.8466	NA
ENSG00000119632	772.463	-0.597304	0.20519	-2.91099	0.00360288	0.0342457
ENSG00000042832	4.3066	-0.00461019	0.750691	-0.00614125	0.9951	NA
ENSG00000138778	8323.92	0.349741	0.145461	2.40436	0.0162008	0.101281
ENSG00000278700	11.6703	0.488901	0.666078	0.733998	0.46295	0.737289
ENSG00000230394	7.07018	-0.284337	0.767654	-0.370398	0.711086	0.888597
ENSG00000265981	10.3536	0.238718	0.60205	0.396508	0.69173	0.879019
ENSG00000105784	5.28162	-0.151365	0.783167	-0.193273	0.846745	NA
ENSG00000127184	5295.27	-0.515724	0.219445	-2.35013	0.0187669	0.111807
ENSG00000125319	233.642	0.259508	0.260481	0.996262	0.319123	0.618898
ENSG00000260318	16.9837	0.531442	0.532558	0.997904	0.318326	0.618498
ENSG00000172425	18.2962	-0.134337	0.568291	-0.236389	0.813131	0.937155
ENSG00000270100	9.81168	-0.460302	0.676226	-0.680692	0.496066	0.760235
ENSG00000121101	71.4464	-0.979316	0.471191	-2.07839	0.0376739	0.174806
ENSG00000262953	0.673534	-0.0674074	0.609722	-0.110554	0.91197	NA
ENSG00000142303	5.16495	-0.508193	0.826946	-0.614543	0.538857	NA
ENSG00000166136	280.369	-0.272369	0.435702	-0.625128	0.531887	0.785422
ENSG00000168936	540.023	0.206745	0.169033	1.2231	0.221292	0.512015
ENSG00000172179	7.81689	-1.02719	0.757604	-1.35584	0.17515	0.455204
ENSG00000104897	399.936	0.30351	0.260465	1.16526	0.243914	0.542202
ENSG00000252316	2.68234	-0.485857	0.817271	-0.594487	0.552186	NA
ENSG00000272070	24.191	-0.725033	0.662472	-1.09443	0.273764	0.57532
ENSG00000275322	3.55866	-0.669058	0.743472	-0.899909	0.368168	NA
ENSG00000055147	1759.21	-0.311379	0.118955	-2.61763	0.00885433	0.0658362
ENSG00000185624	11870.7	0.219693	0.134899	1.62857	0.103404	0.335737
ENSG00000267904	55.6572	-0.267027	0.387808	-0.688555	0.491104	0.756778
ENSG00000144677	37.5395	0.839613	0.658942	1.27418	0.202598	0.490233
ENSG00000280164	1.2851	0.200479	0.735408	0.27261	0.785153	NA
ENSG00000189060	183.422	0.532159	0.484044	1.0994	0.271592	0.572794
ENSG00000169508	3981.92	-0.269354	0.327858	-0.821558	0.411329	0.697993
ENSG00000267253	7.09248	-0.474243	0.71839	-0.660147	0.509159	0.770842
ENSG00000102753	3084.08	0.31687	0.190664	1.66193	0.0965273	0.322188
ENSG00000264175	5.75811	-0.977877	0.796719	-1.22738	0.21968	NA
ENSG00000272053	34.9988	-0.187816	0.516961	-0.363309	0.716374	0.891106
ENSG00000148331	428.186	-0.0541681	0.208937	-0.259255	0.795438	0.929193
ENSG00000146540	2555.86	-0.0133285	0.21588	-0.0617403	0.95077	0.985385
ENSG00000181588	37.1113	-0.352035	0.532266	-0.661389	0.508363	0.7702
ENSG00000187514	43824.9	-0.0140328	0.144165	-0.0973382	0.922458	0.976011
ENSG00000144895	9319.11	0.175645	0.116658	1.50564	0.13216	0.388383
ENSG00000243260	12.0608	0.508153	0.581803	0.873411	0.382439	0.675163
ENSG00000280070	4.54005	0.0750024	0.784838	0.0955642	0.923867	NA
ENSG00000120688	1363.83	-0.0704631	0.132152	-0.533197	0.593897	0.822764
ENSG00000178982	5964.93	-0.218404	0.183096	-1.19284	0.232933	0.528158
ENSG00000227470	11.6521	-0.253872	0.576047	-0.440715	0.65942	0.860742
ENSG00000172831	775.375	0.0361403	0.171773	0.210395	0.833359	0.943499
ENSG00000249492	27.7654	0.116281	0.462449	0.251447	0.801469	0.932667
ENSG00000100228	4.91771	-0.753453	0.787329	-0.956973	0.338581	NA
ENSG00000230568	1.55703	0.0428163	0.819436	0.0522509	0.958329	NA
ENSG00000185252	211.612	0.0118506	0.261931	0.0452432	0.963913	0.990305
ENSG00000280115	3.52643	0.171984	0.776519	0.221481	0.824718	NA
ENSG00000242539	100.643	0.602067	0.352064	1.71011	0.0872464	0.303092
ENSG00000171169	304.725	-0.174741	0.187319	-0.932855	0.350895	0.648125
ENSG00000100354	4055.38	0.22668	0.22599	1.00305	0.315837	0.616213
ENSG00000237730	0.405342	-0.197301	0.588786	-0.335098	0.737551	NA
ENSG00000226124	50.8256	-0.397912	0.371947	-1.06981	0.284705	0.587759
ENSG00000134339	7.8131	0.0141249	0.690975	0.020442	0.983691	0.995086
ENSG00000136108	3005.36	0.205874	0.179153	1.14916	0.250491	0.549881
ENSG00000199883	3.45496	-0.0719485	0.813505	-0.0884427	0.929525	NA
ENSG00000023902	3134.59	-0.650129	0.11532	-5.6376	1.72434e-08	1.35981e-06
ENSG00000225171	3.01231	0.384485	0.82761	0.464573	0.642237	NA
ENSG00000257191	7.37689	1.10194	0.782274	1.40863	0.158944	0.431401
ENSG00000235095	3.85687	-0.242776	0.826914	-0.293593	0.769069	NA
ENSG00000083812	379.69	-0.261327	0.178581	-1.46335	0.143371	0.407246
ENSG00000053524	44.7386	-1.82781	0.652797	-2.79997	0.00511081	0.0443869
ENSG00000196539	29.4697	-0.665783	0.609978	-1.09149	0.275058	0.57662
ENSG00000181626	1.40398	-0.463957	0.688277	-0.674085	0.500258	NA
ENSG00000115368	4809.72	0.0842803	0.130647	0.6451	0.518863	0.777019
ENSG00000124256	310.787	-0.353881	0.281891	-1.25538	0.20934	0.498045
ENSG00000158290	4750.3	0.0630904	0.114306	0.551944	0.580987	0.814894
ENSG00000144668	14.2428	-0.453033	0.712768	-0.635596	0.52504	0.780754
ENSG00000185155	12.2618	0.304419	0.621241	0.490019	0.624121	0.840445
ENSG00000120992	5351.15	-0.0415987	0.184919	-0.224956	0.822013	0.939365
ENSG00000261435	9.29724	0.328871	0.699812	0.469942	0.638397	0.848248
ENSG00000205057	66.0788	-1.95276	0.647048	-3.01795	0.00254492	0.0264748
ENSG00000169684	359.638	-0.0943852	0.219131	-0.430725	0.666668	0.864417
ENSG00000280426	16.9313	0.0293117	0.588978	0.0497671	0.960308	0.988621
ENSG00000279632	30.2335	0.0462862	0.405853	0.114047	0.909201	0.971385
ENSG00000239269	1.16664	0.304052	0.771847	0.393927	0.693635	NA
ENSG00000249684	5.62504	0.143348	0.751084	0.190855	0.848639	NA
ENSG00000243422	5.78546	-0.874664	0.775761	-1.12749	0.259534	NA
ENSG00000244649	27.7877	1.01824	0.617314	1.64947	0.0990508	0.327605
ENSG00000198298	261.737	-0.407972	0.288053	-1.41631	0.156685	0.427576
ENSG00000231615	35.3398	-0.352653	0.645997	-0.545906	0.585131	0.81744
ENSG00000167107	429.277	0.304059	0.281164	1.08143	0.279506	0.581932
ENSG00000205212	0.599758	0.128213	0.589632	0.217445	0.827861	NA
ENSG00000251131	24.3793	-0.111401	0.453502	-0.245645	0.805957	0.934209
ENSG00000101311	35.2332	-2.49854	0.774021	-3.228	0.00124659	0.0155428
ENSG00000198715	487.353	-0.0689667	0.199689	-0.345371	0.729815	0.896465
ENSG00000253704	26.8866	0.283964	0.458217	0.619716	0.535445	0.786245
ENSG00000215284	45.1274	0.577527	0.413392	1.39704	0.1624	0.436015
ENSG00000259865	153.898	-0.225269	0.341312	-0.66001	0.509247	0.770913
ENSG00000188566	335.528	-0.0482311	0.270917	-0.178029	0.8587	0.953365
ENSG00000150656	1.63195	0.538198	0.811355	0.663333	0.507118	NA
ENSG00000207175	0.535779	0.00838293	0.588949	0.0142337	0.988644	NA
ENSG00000184986	6.60484	1.2055	0.756125	1.59431	0.110867	0.349727
ENSG00000185420	537.841	0.361773	0.17971	2.0131	0.0441046	0.195996
ENSG00000218739	954.023	-0.151201	0.172798	-0.875014	0.381566	0.674262
ENSG00000146143	1951.88	0.1249	0.234119	0.533488	0.593696	0.822689
ENSG00000183166	1.43974	-0.683771	0.636974	-1.07347	0.283061	NA
ENSG00000273786	4.03193	0.42554	0.762705	0.557935	0.576889	NA
ENSG00000235919	91.6032	-0.309291	0.331836	-0.93206	0.351305	0.648561
ENSG00000279115	1.27161	-0.636943	0.735064	-0.866514	0.386208	NA
ENSG00000106692	1607.5	0.258915	0.175727	1.47339	0.140646	0.403074
ENSG00000226688	321.632	-0.249979	0.194786	-1.28335	0.199368	0.48566
ENSG00000274822	0.791615	-0.000799703	0.630865	-0.00126763	0.998989	NA
ENSG00000106128	3.55569	0.641945	0.80003	0.802401	0.422321	NA
ENSG00000231889	201.667	0.438721	0.259471	1.69083	0.0908698	0.311107
ENSG00000270553	1.13453	-0.11627	0.737256	-0.157706	0.874688	NA
ENSG00000152104	622.879	-0.035022	0.485562	-0.0721267	0.942501	0.983013
ENSG00000200974	4.23052	0.400672	0.770566	0.519971	0.603084	NA
ENSG00000167549	66.5395	0.739658	0.499949	1.47947	0.139015	0.399755
ENSG00000146373	397.262	0.976211	0.785479	1.24282	0.213933	0.502526
ENSG00000257354	167.998	0.00460018	0.244551	0.0188107	0.984992	0.995664
ENSG00000254290	1.93963	0.526358	0.788295	0.667717	0.504314	NA
ENSG00000264160	5.91553	-0.419637	0.730561	-0.574403	0.565695	NA
ENSG00000185880	4050.31	-0.404953	0.180011	-2.24961	0.024474	0.132845
ENSG00000162066	276.76	-0.241191	0.184762	-1.30541	0.191752	0.475446
ENSG00000010610	102.53	1.81337	0.575097	3.15316	0.00161515	0.0190492
ENSG00000106609	2743.28	-0.251419	0.131992	-1.90481	0.0568046	0.230576
ENSG00000207417	3.75683	0.436903	0.795217	0.549414	0.582721	NA
ENSG00000253366	0.584384	0.0410903	0.595657	0.0689832	0.945003	NA
ENSG00000075240	631.447	0.0699836	0.221179	0.316412	0.75169	0.907185
ENSG00000170540	5104.31	-0.0432472	0.180375	-0.239763	0.810514	0.936052
ENSG00000279441	0.616712	-0.0826123	0.589914	-0.140041	0.888627	NA
ENSG00000150459	3236.76	-0.300072	0.124198	-2.41607	0.0156889	0.0991199
ENSG00000198369	166.453	0.0711303	0.245171	0.290125	0.771721	0.918209
ENSG00000197180	30.6169	-1.01716	0.433305	-2.34744	0.0189027	0.112252
ENSG00000253982	77.4516	-0.307557	0.353582	-0.869831	0.384393	0.677114
ENSG00000260062	10.7593	1.19343	0.785384	1.51954	0.128625	0.381871
ENSG00000227782	3.1499	-0.463381	0.805886	-0.574995	0.565294	NA
ENSG00000187537	7.71417	-0.30771	0.722891	-0.425666	0.670351	0.866684
ENSG00000231852	0.512177	0.113301	0.589327	0.192255	0.847542	NA
ENSG00000239344	0.897297	-0.399511	0.597502	-0.668635	0.503728	NA
ENSG00000169245	567.621	0.71297	0.528062	1.35016	0.176964	0.457979
ENSG00000225423	22.6116	-0.159338	0.572754	-0.278195	0.780862	0.923711
ENSG00000273073	2.44812	-0.112228	0.82473	-0.136079	0.891759	NA
ENSG00000272578	44.5746	0.358324	0.430219	0.832886	0.404909	0.692464
ENSG00000274245	16.9975	0.715681	0.579135	1.23578	0.216542	0.506035
ENSG00000140025	211.428	0.253069	0.195315	1.29569	0.195081	0.479497
ENSG00000281831	9.35144	0.495825	0.742987	0.66734	0.504555	0.767555
ENSG00000110665	58.4999	-0.892342	0.749162	-1.19112	0.233606	0.529232
ENSG00000215765	0.768596	0.291676	0.624922	0.46674	0.640686	NA
ENSG00000203668	2571.51	-0.00915397	0.215072	-0.0425623	0.96605	0.9906
ENSG00000071889	393.156	0.091671	0.224419	0.408481	0.682921	0.873949
ENSG00000204947	55.7861	-1.24412	0.356002	-3.4947	0.000474588	0.0074867
ENSG00000211862	14.9344	0.779853	0.657489	1.18611	0.235579	0.53134
ENSG00000115020	6221.34	-0.267712	0.154916	-1.72811	0.0839692	0.296312
ENSG00000147133	2858.28	0.247891	0.143101	1.73228	0.0832234	0.295417
ENSG00000243725	28.6111	-0.0974951	0.423365	-0.230286	0.81787	0.937861
ENSG00000179165	15.6147	-0.973268	0.526346	-1.8491	0.0644428	0.250804
ENSG00000126746	731.141	0.219238	0.205209	1.06836	0.285356	0.588777
ENSG00000214389	177.746	-0.526064	0.486044	-1.08234	0.279102	0.581545
ENSG00000214688	1.065	0.476833	0.794333	0.600293	0.548311	NA
ENSG00000086730	6576	0.223787	0.163045	1.37255	0.169893	0.447922
ENSG00000119321	2269.34	-0.18904	0.196734	-0.960893	0.336606	0.636256
ENSG00000199568	225.75	-0.736965	0.309211	-2.38337	0.017155	0.105292
ENSG00000273352	52.5021	-0.341396	0.410867	-0.830915	0.406022	0.693636
ENSG00000179010	2075.67	-0.0327468	0.188164	-0.174033	0.86184	0.954148
ENSG00000164120	3.17537	-0.788059	0.824441	-0.955871	0.339137	NA
ENSG00000185475	398.94	-0.121761	0.170187	-0.715451	0.47433	0.745966
ENSG00000182109	98.8569	1.26529	0.422519	2.99463	0.00274782	0.0279452
ENSG00000023839	26.4106	0.920167	0.448301	2.05257	0.0401147	0.183343
ENSG00000187504	12.4676	-0.25116	0.781462	-0.321397	0.74791	0.90504
ENSG00000269125	1.45475	-0.202458	0.795032	-0.254653	0.798991	NA
ENSG00000100345	25354.6	0.303217	0.12601	2.40629	0.0161154	0.101019
ENSG00000241525	7.12541	0.586327	0.678602	0.864021	0.387576	0.679656
ENSG00000277759	2.11029	-0.305253	0.826066	-0.369527	0.711735	NA
ENSG00000110107	3406.39	-0.272599	0.175989	-1.54895	0.121393	0.369326
ENSG00000219545	484.116	0.290006	0.195253	1.48528	0.137469	0.396785
ENSG00000130024	1491.37	0.636409	0.164035	3.87971	0.000104583	0.00218696
ENSG00000198276	545.181	0.314481	0.162902	1.93049	0.0535457	0.221011
ENSG00000258297	236.921	-0.286377	0.198796	-1.44055	0.149711	0.415985
ENSG00000138829	29.124	-1.32258	0.601185	-2.19995	0.0278103	0.144696
ENSG00000105492	27.8226	-3.67762	0.722479	-5.09028	3.57531e-07	1.87437e-05
ENSG00000043039	1.13026	-0.371133	0.597706	-0.620929	0.534646	NA
ENSG00000270956	86.2938	-0.691232	0.381901	-1.80998	0.0702996	0.26444
ENSG00000214070	2.16046	-0.450515	0.827354	-0.544525	0.58608	NA
ENSG00000204165	54.0122	0.135957	0.410628	0.331097	0.740571	0.901467
ENSG00000132434	552.187	-0.604505	0.194959	-3.10068	0.00193077	0.0215688
ENSG00000163374	1551.47	0.1935	0.140128	1.38088	0.167315	0.444081
ENSG00000225218	7.45948	-0.298341	0.693342	-0.430294	0.666982	0.864549
ENSG00000262402	14.2316	1.2259	0.587108	2.08803	0.036795	0.172324
ENSG00000236404	12.5888	-0.0196124	0.537325	-0.0365001	0.970884	0.991501
ENSG00000145244	4.80202	-0.251375	0.784234	-0.320535	0.748563	NA
ENSG00000151914	27812.1	0.562524	0.190114	2.95887	0.00308767	0.0303563
ENSG00000128045	1.5678	-0.577371	0.798917	-0.722692	0.469869	NA
ENSG00000254510	1.59826	-0.349251	0.632505	-0.552171	0.580831	NA
ENSG00000119729	2703.89	0.695776	0.118072	5.89281	3.79694e-09	3.58705e-07
ENSG00000181444	1.69055	-0.619118	0.82402	-0.751339	0.452449	NA
ENSG00000238231	8.48644	-0.581186	0.636962	-0.912434	0.36154	0.657127
ENSG00000248714	7.47584	-0.383655	0.681779	-0.562726	0.573621	0.810728
ENSG00000269891	2.20474	-0.611317	0.821569	-0.744085	0.456825	NA
ENSG00000146476	1596.35	-0.291748	0.232423	-1.25525	0.209389	0.498076
ENSG00000206530	478.676	-0.0161825	0.257271	-0.0629007	0.949846	0.984933
ENSG00000260924	67.92	-0.253565	0.370439	-0.684499	0.49366	0.758446
ENSG00000181192	2601.37	-0.0635423	0.141864	-0.44791	0.654218	0.857682
ENSG00000175895	3020.49	-0.633072	0.204999	-3.08816	0.00201397	0.0222577
ENSG00000257272	3.81861	-0.675931	0.813054	-0.831349	0.405777	NA
ENSG00000196839	1229.76	-0.176461	0.172557	-1.02263	0.306485	0.608195
ENSG00000031081	3230.18	0.1814	0.126684	1.43191	0.152171	0.420247
ENSG00000100916	415.988	0.0276528	0.289107	0.095649	0.923799	0.976483
ENSG00000227579	2.8913	0.802383	0.814399	0.985246	0.324503	NA
ENSG00000179526	426.68	-0.0623992	0.18759	-0.332637	0.739408	0.900833
ENSG00000006047	1.05638	0.229446	0.602517	0.380813	0.703342	NA
ENSG00000089693	1801.8	0.0394988	0.198996	0.19849	0.842661	0.947464
ENSG00000226352	10.8735	0.0403258	0.584497	0.0689924	0.944996	0.983266
ENSG00000276778	215.511	-0.608386	0.639252	-0.951716	0.341241	0.639689
ENSG00000144852	75.5577	0.300155	0.422834	0.709864	0.477788	0.748243
ENSG00000256683	661.786	0.059325	0.169764	0.349456	0.726747	0.895163
ENSG00000264991	16.5067	-0.644146	0.557443	-1.15554	0.247871	0.547032
ENSG00000241839	1146.3	-0.0169486	0.184507	-0.0918587	0.92681	0.977399
ENSG00000127334	1450.44	-1.38767	0.328096	-4.22945	2.34262e-05	0.000630036
ENSG00000229106	50.54	-1.75338	0.419704	-4.17766	2.94521e-05	0.000768769
ENSG00000165516	963.541	-0.0595202	0.144553	-0.411753	0.680521	0.872317
ENSG00000181555	6305.83	0.387273	0.169467	2.28525	0.0222984	0.124788
ENSG00000275807	16.6928	-0.629521	0.520967	-1.20837	0.226904	0.520128
ENSG00000145675	5038.82	0.322664	0.291315	1.10761	0.268029	0.568983
ENSG00000160953	958.062	0.203714	0.259237	0.785823	0.431971	0.713438
ENSG00000110881	9.12265	0.378818	0.735783	0.51485	0.606658	0.830001
ENSG00000257514	1.25112	-0.129294	0.731219	-0.17682	0.85965	NA
ENSG00000173681	509.918	0.5485	0.197172	2.78184	0.00540517	0.0461771
ENSG00000197283	236.804	1.05475	0.222691	4.73635	2.17597e-06	8.43686e-05
ENSG00000203737	122.961	-0.480669	0.453771	-1.05928	0.289473	0.592151
ENSG00000198056	1195.68	-0.0376382	0.151973	-0.247664	0.804394	0.933444
ENSG00000155657	7335.43	1.68604	0.245049	6.8804	5.9684e-12	1.122e-09
ENSG00000175471	4313.99	1.73396	0.55273	3.13708	0.00170637	0.0198411
ENSG00000115457	70.7763	1.06973	0.712753	1.50084	0.133396	0.390596
ENSG00000233967	20.7907	1.01387	0.544665	1.86147	0.0626784	0.246202
ENSG00000259054	2.30757	-0.476634	0.795419	-0.599224	0.549024	NA
ENSG00000128000	1322.06	-0.293575	0.183367	-1.60102	0.109372	0.347299
ENSG00000264345	1.25834	-0.423922	0.814503	-0.520467	0.602738	NA
ENSG00000115904	1438.36	0.66455	0.206194	3.22293	0.00126887	0.0157433
ENSG00000162897	28.4322	0.193188	0.600839	0.321531	0.747808	0.90504
ENSG00000102893	2941.51	0.420723	0.24859	1.69243	0.0905632	0.310374
ENSG00000145780	1899.65	0.330995	0.166997	1.98204	0.0474746	0.205716
ENSG00000152465	483.475	-0.0772827	0.443842	-0.174122	0.86177	0.954148
ENSG00000120158	1103.2	-0.0281123	0.122516	-0.229458	0.818513	0.93794
ENSG00000185955	10.164	-0.205441	0.655841	-0.313247	0.754093	0.908612
ENSG00000235092	2.67867	0.426248	0.822614	0.518164	0.604344	NA
ENSG00000100029	3283.64	-0.14521	0.121734	-1.19285	0.232929	0.528158
ENSG00000156194	0.639972	0.0783569	0.611929	0.128049	0.89811	NA
ENSG00000203661	8.41756	-0.744277	0.740607	-1.00496	0.314918	0.615818
ENSG00000253540	32.3523	0.213801	0.466663	0.458148	0.646846	0.853852
ENSG00000112695	3476.69	-0.202066	0.284742	-0.709645	0.477924	0.748393
ENSG00000271848	4.59362	0.109165	0.816866	0.133638	0.893688	NA
ENSG00000281426	1.71036	0.0228664	0.699373	0.0326955	0.973917	NA
ENSG00000178951	270.087	0.425321	0.307883	1.38144	0.167145	0.443883
ENSG00000180900	787.185	0.0210589	0.22871	0.092077	0.926637	0.977367
ENSG00000199762	2.27432	0.0294961	0.818246	0.036048	0.971244	NA
ENSG00000137203	9.44214	-2.7546	0.797658	-3.45336	0.000553659	0.0084599
ENSG00000252277	2.4167	0.0472901	0.819498	0.0577062	0.953983	NA
ENSG00000277283	96.5157	0.140738	0.358084	0.393031	0.694297	0.880155
ENSG00000214485	52.9883	-0.215497	0.434879	-0.495534	0.620223	0.83827
ENSG00000269997	10.0739	0.171249	0.641589	0.266914	0.789536	0.927573
ENSG00000213671	0.6139	0.0758874	0.611093	0.124183	0.90117	NA
ENSG00000085382	731.996	0.606404	0.134797	4.49863	6.83929e-06	0.000220983
ENSG00000217385	3.12052	0.0634014	0.808158	0.0784518	0.937469	NA
ENSG00000207067	48.257	-1.08202	0.355319	-3.0452	0.00232524	0.0247995
ENSG00000105357	1.45032	-0.672229	0.624725	-1.07604	0.281909	NA
ENSG00000232040	199.745	-0.151282	0.421267	-0.359113	0.719511	0.892008
ENSG00000169607	1236.9	0.550254	0.147757	3.72403	0.000196065	0.00367098
ENSG00000119684	2048.29	-0.0525543	0.14532	-0.361645	0.717617	0.89162
ENSG00000165240	2780.65	0.814876	0.263622	3.09108	0.00199433	0.02208
ENSG00000204623	555.718	0.54921	0.228771	2.4007	0.0163637	0.102073
ENSG00000267016	0.866058	-0.348291	0.793138	-0.439131	0.660567	NA
ENSG00000100162	676.398	0.348856	0.277167	1.25865	0.208157	0.497165
ENSG00000071894	1153.08	0.122777	0.19872	0.617838	0.536682	0.787057
ENSG00000238058	23.0105	0.221534	0.496452	0.446235	0.655427	0.8583
ENSG00000196873	286.961	0.570406	0.271248	2.10289	0.0354752	0.168619
ENSG00000237624	8.12768	0.467458	0.666957	0.700881	0.483377	0.752127
ENSG00000204397	325.368	-0.106349	0.259213	-0.410276	0.681603	0.873104
ENSG00000204403	7.32568	0.0206228	0.805228	0.0256112	0.979567	0.993943
ENSG00000213860	33.9124	-0.57146	0.453195	-1.26096	0.207324	0.496235
ENSG00000121716	156.592	-0.914195	0.266535	-3.42993	0.00060374	0.00904687
ENSG00000156398	523.611	-0.124773	0.266615	-0.467989	0.639793	0.849057
ENSG00000256568	31.9516	-0.650894	0.541281	-1.20251	0.229168	0.523254
ENSG00000206190	24.2834	-0.677212	0.62172	-1.08926	0.276041	0.577474
ENSG00000229619	50.0109	0.326974	0.37747	0.866226	0.386366	0.678301
ENSG00000260331	3.29151	0.0986472	0.791777	0.12459	0.900848	NA
ENSG00000215184	14.8468	0.732049	0.709774	1.03138	0.302361	0.604405
ENSG00000115310	2918.41	0.0533347	0.20547	0.259574	0.795193	0.929077
ENSG00000167693	29.9899	-0.614308	0.488675	-1.25709	0.208722	0.497633
ENSG00000196678	1057.71	0.0313665	0.147695	0.212374	0.831815	0.94294
ENSG00000158019	563.806	0.226513	0.213323	1.06183	0.288314	0.590729
ENSG00000166188	141.785	0.37516	0.315425	1.18938	0.234291	0.52964
ENSG00000088836	19.1976	-0.554242	0.574133	-0.965353	0.334368	0.633818
ENSG00000112394	513.125	-1.32972	0.551547	-2.41089	0.0159136	0.10009
ENSG00000228643	4.64314	0.53565	0.748918	0.715232	0.474466	NA
ENSG00000175606	749.843	-0.507857	0.156306	-3.24913	0.00115758	0.0147992
ENSG00000134398	1.69017	-0.70442	0.82444	-0.854422	0.392871	NA
ENSG00000267374	6.38503	-0.781784	0.826253	-0.946181	0.344056	NA
ENSG00000145050	2746.6	-0.0620891	0.149414	-0.415551	0.677739	0.871356
ENSG00000174839	952.624	0.131249	0.167551	0.78334	0.433427	0.71423
ENSG00000173227	3.87196	-1.01718	0.811517	-1.25343	0.210049	NA
ENSG00000207352	2.13758	-1.4158	0.825681	-1.71471	0.086399	NA
ENSG00000179021	2850.8	-0.298788	0.109825	-2.72059	0.00651651	0.0529371
ENSG00000178078	348.99	-0.283629	0.350847	-0.808411	0.418854	0.703293
ENSG00000005108	1.62989	-0.206985	0.813638	-0.254394	0.799191	NA
ENSG00000269303	2.94275	-0.539881	0.821295	-0.657353	0.510954	NA
ENSG00000241229	6.05455	0.374529	0.717217	0.522197	0.601533	NA
ENSG00000140365	739.533	-0.340632	0.169044	-2.01505	0.0438991	0.195269
ENSG00000236636	13.9246	1.72196	0.809499	2.12719	0.0334043	0.16194
ENSG00000070018	1355.3	0.115617	0.448537	0.257765	0.796588	0.929836
ENSG00000253223	1.50852	0.33604	0.814659	0.412492	0.679979	NA
ENSG00000181924	1677.85	-0.0077315	0.128092	-0.0603589	0.95187	0.985878
ENSG00000224550	7.9714	-0.844952	0.793902	-1.0643	0.287192	0.590013
ENSG00000272265	1.53046	0.519748	0.794551	0.65414	0.513021	NA
ENSG00000165272	103.049	0.442466	0.617946	0.716028	0.473974	0.745658
ENSG00000153574	632.265	0.384	0.213733	1.79663	0.0723942	0.269789
ENSG00000218891	52.6881	0.201586	0.429032	0.469863	0.638453	0.848248
ENSG00000273035	8.88232	-0.633024	0.664942	-0.952	0.341097	0.639549
ENSG00000264920	57.8107	-0.311557	0.372592	-0.836187	0.40305	0.690778
ENSG00000133103	1518.39	0.0911996	0.204187	0.446648	0.655129	0.858279
ENSG00000106624	131.626	4.12056	0.670654	6.14409	8.04212e-10	9.23901e-08
ENSG00000133063	58.0429	-1.43392	0.37499	-3.82389	0.000131364	0.00265164
ENSG00000101558	4496.28	-0.0447707	0.0975888	-0.458768	0.646401	0.853627
ENSG00000173653	234.053	-0.152743	0.189303	-0.806873	0.419739	0.703933
ENSG00000109180	3761.17	-0.158637	0.126946	-1.24964	0.211431	0.50012
ENSG00000233834	138.426	0.76225	0.273421	2.78782	0.00530633	0.0456781
ENSG00000239374	0.70891	0.015999	0.684936	0.0233585	0.981364	NA
ENSG00000196433	6.45234	-1.43457	0.806233	-1.77935	0.0751822	NA
ENSG00000215032	1.82141	0.144305	0.824999	0.174915	0.861146	NA
ENSG00000226359	5.72859	-0.797061	0.695854	-1.14544	0.252025	NA
ENSG00000197085	249.201	0.840898	0.55307	1.52042	0.128406	0.381629
ENSG00000090971	129.739	-0.305557	0.329551	-0.92719	0.353828	0.651731
ENSG00000266761	0.896276	-0.246033	0.657505	-0.374191	0.708262	NA
ENSG00000090932	14.1058	-1.26394	0.691218	-1.82857	0.0674636	0.258567
ENSG00000077942	0.736276	-0.200333	0.617901	-0.324215	0.745775	NA
ENSG00000134283	3037.86	-0.101814	0.169798	-0.599616	0.548762	0.795056
ENSG00000262251	59.6846	-0.0308781	0.374186	-0.0825206	0.934233	0.979826
ENSG00000183199	39.5175	0.0623279	0.476257	0.13087	0.895878	0.966393
ENSG00000248632	167.682	0.47844	0.570441	0.83872	0.401626	0.689827
ENSG00000214269	2.70663	-0.123548	0.825061	-0.149744	0.880967	NA
ENSG00000175048	345.258	0.868323	0.732478	1.18546	0.235836	0.531717
ENSG00000280746	1.79275	-0.52954	0.822617	-0.643726	0.519753	NA
ENSG00000278986	5.65846	-0.15375	0.750888	-0.204757	0.837762	NA
ENSG00000138100	2.12425	-0.0228706	0.752332	-0.0303997	0.975748	NA
ENSG00000147437	85.0874	0.436614	0.307178	1.42137	0.155209	0.425448
ENSG00000218073	2.01657	-0.0480671	0.763528	-0.062954	0.949803	NA
ENSG00000083642	6107.54	0.663856	0.163965	4.04877	5.14879e-05	0.00122216
ENSG00000247271	104.198	0.039581	0.327895	0.120712	0.903919	0.969787
ENSG00000236348	0.659271	-0.298965	0.59359	-0.503656	0.614503	NA
ENSG00000165140	2.69071	1.00231	0.824025	1.21636	0.223846	NA
ENSG00000279373	0.846197	-0.309971	0.702059	-0.441517	0.658839	NA
ENSG00000257390	13.2198	0.42347	0.584919	0.723979	0.469078	0.741869
ENSG00000239659	1.93875	-0.0605322	0.794864	-0.0761542	0.939296	NA
ENSG00000164342	31.3404	0.540075	0.625536	0.863378	0.387929	0.67986
ENSG00000163050	471.526	0.287638	0.218571	1.31599	0.188177	0.471925
ENSG00000010810	1059.7	0.152416	0.252766	0.602993	0.546513	0.793731
ENSG00000104679	642.793	-0.273252	0.154207	-1.77198	0.0763976	0.279229
ENSG00000145882	462.771	0.135594	0.230041	0.589434	0.55557	0.799731
ENSG00000165609	2764.88	-0.23256	0.111976	-2.07686	0.037814	0.175369
ENSG00000225674	3.96339	0.275678	0.792364	0.347919	0.727901	NA
ENSG00000267365	1.21008	0.569803	0.600937	0.948192	0.343032	NA
ENSG00000233347	6.45559	-0.531123	0.737557	-0.720111	0.471456	NA
ENSG00000092850	4.82211	0.653902	0.814884	0.802449	0.422293	NA
ENSG00000092148	10645.5	0.0333511	0.123046	0.271045	0.786356	0.925789
ENSG00000280620	2.74576	0.800129	0.803352	0.995988	0.319256	NA
ENSG00000255517	63.8371	-0.433942	0.303243	-1.431	0.15243	0.42081
ENSG00000186976	34.9385	-0.587009	0.505097	-1.16217	0.245166	0.543447
ENSG00000237292	24.3031	0.109936	0.590538	0.186163	0.852317	0.950832
ENSG00000204842	762.227	0.648917	0.208233	3.1163	0.00183134	0.0207883
ENSG00000166704	629.286	-0.449842	0.163233	-2.75583	0.00585429	0.0489682
ENSG00000038427	1247.94	-0.947284	0.244941	-3.86741	0.00011	0.00228482
ENSG00000266744	4.03332	-1.44816	0.804836	-1.79932	0.0719683	NA
ENSG00000144188	1.01822	-0.573459	0.661584	-0.866797	0.386053	NA
ENSG00000279900	31.5933	-0.00338622	0.435448	-0.00777641	0.993795	0.998301
ENSG00000101278	11.0619	-0.380063	0.781477	-0.486339	0.626727	0.841804
ENSG00000248578	7.09741	0.0604969	0.823151	0.0734944	0.941413	0.982325
ENSG00000121406	567.079	-0.114711	0.157407	-0.728752	0.466153	0.739707
ENSG00000259818	16.9147	0.621147	0.518661	1.1976	0.231074	0.525608
ENSG00000094804	1576.28	-0.172803	0.202901	-0.851661	0.394402	0.685745
ENSG00000173933	303.651	-0.106654	0.207135	-0.5149	0.606623	0.830001
ENSG00000199881	4.02652	1.32037	0.77066	1.71329	0.0866587	NA
ENSG00000224956	0.503569	0.109132	0.590688	0.184755	0.853421	NA
ENSG00000183605	795.395	-0.102887	0.143465	-0.717157	0.473277	0.745254
ENSG00000188672	9.01025	-1.1154	0.689257	-1.61826	0.105606	0.340033
ENSG00000198468	211.537	0.293331	0.276087	1.06246	0.288028	0.590633
ENSG00000187838	2.09078	-0.665641	0.828216	-0.803704	0.421568	NA
ENSG00000141560	699.235	-0.0638484	0.150685	-0.423721	0.671769	0.867794
ENSG00000270048	3.16134	0.0289444	0.761735	0.037998	0.969689	NA
ENSG00000187486	10.2755	-0.986592	0.772353	-1.27738	0.201467	0.488406
ENSG00000269755	3.27409	-0.0986587	0.813312	-0.121305	0.90345	NA
ENSG00000272573	3.4203	0.975174	0.743878	1.31093	0.189881	NA
ENSG00000146574	828.342	0.0155801	0.340641	0.0457377	0.963519	0.990255
ENSG00000015171	1339.39	0.0852765	0.179783	0.474331	0.635264	0.846839
ENSG00000211950	44.7153	-1.0684	0.813217	-1.3138	0.188913	0.472701
ENSG00000231345	0.894414	-0.0122752	0.650486	-0.0188709	0.984944	NA
ENSG00000129493	337.205	0.429481	0.204638	2.09873	0.0358404	0.169584
ENSG00000186265	5259.27	-0.807747	0.172776	-4.67511	2.93793e-06	0.000106793
ENSG00000185078	1.30538	0.052304	0.811131	0.0644829	0.948586	NA
ENSG00000092964	2828.33	-0.0180496	0.359319	-0.0502329	0.959937	0.988603
ENSG00000214561	0.71867	-0.0523473	0.596979	-0.087687	0.930125	NA
ENSG00000106077	164.57	0.0871799	0.224434	0.388444	0.697688	0.881964
ENSG00000134574	3279.14	-0.216897	0.18354	-1.18174	0.237308	0.533913
ENSG00000228002	4.81881	0.243421	0.81036	0.300386	0.763883	NA
ENSG00000106268	458.683	-0.226054	0.195158	-1.15831	0.246737	0.545695
ENSG00000172159	60.8875	-1.32972	0.477751	-2.78328	0.00538118	0.046088
ENSG00000270872	17.9544	0.0855089	0.591116	0.144657	0.884982	0.963017
ENSG00000090263	1527.36	-0.435471	0.183118	-2.37808	0.0174029	0.106103
ENSG00000049323	6.65576	-1.82188	0.82587	-2.20601	0.0273834	0.143397
ENSG00000279019	1.52242	0.790581	0.8252	0.958048	0.338039	NA
ENSG00000054523	1476.67	1.249	0.207174	6.02874	1.65244e-09	1.77767e-07
ENSG00000108932	574.951	0.114544	0.212028	0.540229	0.589039	0.81966
ENSG00000110031	6974.86	-0.428632	0.16718	-2.56389	0.0103506	0.0736398
ENSG00000090674	40.2509	-0.084143	0.444245	-0.189407	0.849774	0.949783
ENSG00000238072	24.0343	-1.18956	0.673877	-1.76525	0.0775212	0.281763
ENSG00000124562	2226.19	-0.102646	0.186018	-0.551805	0.581082	0.81496
ENSG00000279342	46.2569	0.31565	0.529784	0.595808	0.551303	0.79676
ENSG00000223714	1.35284	-0.607164	0.792359	-0.766273	0.443514	NA
ENSG00000250433	18.5568	1.10393	0.669742	1.64828	0.0992944	0.328061
ENSG00000185658	4739.91	0.377432	0.0970938	3.88729	0.00010137	0.00212694
ENSG00000248828	0.711567	0.0781031	0.592164	0.131894	0.895068	NA
ENSG00000017797	2463.91	-0.268623	0.109704	-2.44861	0.0143409	0.0933541
ENSG00000268945	1.26442	0.184029	0.731573	0.251552	0.801387	NA
ENSG00000261478	1.06269	-0.739349	0.676543	-1.09283	0.274467	NA
ENSG00000205078	23.0792	0.540738	0.466721	1.15859	0.246624	0.54564
ENSG00000275066	3035.26	0.40611	0.144302	2.81431	0.00488819	0.0428719
ENSG00000129028	29.9742	0.0436573	0.447526	0.0975526	0.922288	0.976011
ENSG00000232626	7.44404	0.316634	0.681613	0.464537	0.642263	0.851048
ENSG00000218336	20.4253	-2.29963	0.661521	-3.47628	0.000508424	0.00788523
ENSG00000200390	2.88586	-0.528853	0.820321	-0.64469	0.519128	NA
ENSG00000224992	5.03637	0.357767	0.749231	0.477513	0.632997	NA
ENSG00000164675	6.5192	0.450201	0.699851	0.643281	0.520042	NA
ENSG00000177096	76.4705	0.186467	0.374187	0.498326	0.618254	0.836706
ENSG00000145191	2369.13	0.0835936	0.105831	0.789876	0.4296	0.71193
ENSG00000280316	20.85	-0.123576	0.501765	-0.246282	0.805464	0.934029
ENSG00000196126	22860.1	-0.528796	0.245637	-2.15276	0.0313377	0.155901
ENSG00000176101	578.718	-0.27461	0.18992	-1.44593	0.148197	0.413942
ENSG00000279962	6.16495	0.968976	0.707074	1.3704	0.170562	NA
ENSG00000274333	11.5095	0.0520832	0.68998	0.0754851	0.939829	0.981822
ENSG00000254469	218.763	0.220344	0.197975	1.11299	0.265713	0.566523
ENSG00000273311	64.0464	0.506661	0.300088	1.68837	0.0913396	0.311626
ENSG00000001497	1696.34	-0.155476	0.118959	-1.30698	0.19122	0.475267
ENSG00000121380	98.2719	-2.47001	0.48633	-5.07887	3.79681e-07	1.96831e-05
ENSG00000105619	592.554	-0.143051	0.132516	-1.0795	0.280365	0.582807
ENSG00000159063	1131.99	-0.206924	0.168616	-1.22719	0.21975	0.509915
ENSG00000101972	12284.1	0.16611	0.166497	0.997673	0.318438	0.618498
ENSG00000124198	6072.4	0.399396	0.169033	2.36283	0.018136	0.10941
ENSG00000055917	5269.44	0.459132	0.15494	2.9633	0.00304364	0.030061
ENSG00000198838	17.1634	0.96137	0.571686	1.68164	0.092639	0.314311
ENSG00000167384	609.173	-0.463228	0.154873	-2.99102	0.00278044	0.0281845
ENSG00000138061	1066.12	-1.17199	0.765957	-1.5301	0.125992	0.377408
ENSG00000138617	267.854	0.0351608	0.275487	0.127631	0.898441	0.967532
ENSG00000128708	2933.26	-0.319977	0.122712	-2.60754	0.0091195	0.0672437
ENSG00000275939	5.57745	-0.565681	0.718681	-0.787111	0.431217	NA
ENSG00000162981	7.27309	-1.73533	0.748285	-2.31907	0.0203912	0.117931
ENSG00000132801	210.44	-0.257276	0.205622	-1.25121	0.210858	0.499982
ENSG00000220842	39.5815	-0.594704	0.372951	-1.59459	0.110805	0.349641
ENSG00000224892	25.7865	0.064543	0.481567	0.134027	0.893381	0.965435
ENSG00000158480	161.485	0.371367	0.232473	1.59746	0.110162	0.348738
ENSG00000253310	0.834549	-0.0744854	0.707459	-0.105286	0.916149	NA
ENSG00000113073	2.60355	-0.236614	0.819484	-0.288735	0.772784	NA
ENSG00000180211	27.6396	-0.281331	0.541307	-0.519725	0.603255	0.828208
ENSG00000248373	1.95617	-0.146304	0.822656	-0.177843	0.858846	NA
ENSG00000133265	269.736	0.312166	0.223829	1.39467	0.163117	0.436927
ENSG00000172497	1.04211	-0.179367	0.797438	-0.224929	0.822035	NA
ENSG00000102221	496.54	1.37122	0.480054	2.85638	0.00428496	0.0392419
ENSG00000070950	1616.62	0.167604	0.180627	0.9279	0.35346	0.651246
ENSG00000131187	65.175	0.761907	0.497551	1.53132	0.125691	0.377236
ENSG00000278677	0.853498	0.0823438	0.70968	0.116029	0.907629	NA
ENSG00000224195	1.04835	-0.322422	0.674107	-0.478295	0.63244	NA
ENSG00000207737	2.60124	-0.0759097	0.824021	-0.0921211	0.926602	NA
ENSG00000270231	667.54	0.364655	0.165893	2.19813	0.02794	0.145156
ENSG00000258655	3.36263	-0.0724301	0.752691	-0.0962283	0.923339	NA
ENSG00000105464	5.74939	-0.0346765	0.776634	-0.0446497	0.964386	NA
ENSG00000169085	1.64756	-0.811248	0.803425	-1.00974	0.312621	NA
ENSG00000276272	4.73577	0.55004	0.751502	0.731921	0.464217	NA
ENSG00000101438	8.3153	0.738393	0.809274	0.912414	0.361551	0.657127
ENSG00000272010	15.6698	-0.0566648	0.568551	-0.0996654	0.92061	0.975155
ENSG00000199036	0.998028	0.0080727	0.730159	0.0110561	0.991179	NA
ENSG00000249341	99.3089	1.38715	0.780062	1.77825	0.0753625	0.276805
ENSG00000106628	2104.29	-0.12434	0.159586	-0.779138	0.435898	0.71662
ENSG00000214711	16.3886	-2.39012	0.683243	-3.4982	0.000468414	0.00740038
ENSG00000237953	3.46589	-1.0795	0.789654	-1.36705	0.17161	NA
ENSG00000225555	3.12827	-1.21685	0.826218	-1.4728	0.140806	NA
ENSG00000002834	4689.43	-0.173826	0.22674	-0.766629	0.443302	0.721369
ENSG00000139505	1807.13	-0.267128	0.228038	-1.17142	0.24143	0.539384
ENSG00000237897	1.34018	-0.828621	0.81154	-1.02105	0.307232	NA
ENSG00000070886	0.801121	-0.339382	0.593938	-0.57141	0.567722	NA
ENSG00000108405	261.055	1.19533	0.189747	6.2996	2.98411e-10	3.88372e-08
ENSG00000186260	668.97	0.510204	0.250481	2.03689	0.0416606	0.188354
ENSG00000252577	2.86153	-0.412852	0.817024	-0.505312	0.61334	NA
ENSG00000234663	89.9161	-2.6403	0.541759	-4.87357	1.09597e-06	4.64625e-05
ENSG00000117013	8.96721	0.550252	0.686142	0.801951	0.422582	0.706555
ENSG00000122043	0.859825	-0.320269	0.596234	-0.537154	0.591161	NA
ENSG00000202125	13.5391	0.582291	0.588642	0.989211	0.32256	0.622541
ENSG00000011566	590.045	-0.589193	0.28196	-2.08964	0.0366506	0.172075
ENSG00000205209	6.7704	-0.495469	0.730085	-0.678646	0.497362	0.761446
ENSG00000276325	3.07023	-0.327174	0.764099	-0.428183	0.668518	NA
ENSG00000111696	818.159	-0.197184	0.365408	-0.539627	0.589454	0.819844
ENSG00000119915	1.66349	0.19497	0.806746	0.241674	0.809032	NA
ENSG00000120265	1572.56	0.0418435	0.136545	0.306445	0.759265	0.911599
ENSG00000233791	36.2047	-0.762981	0.521075	-1.46424	0.143127	0.406802
ENSG00000278970	387.489	0.104365	0.199823	0.522286	0.601471	0.827532
ENSG00000261519	1.44699	-0.675371	0.826517	-0.817129	0.413855	NA
ENSG00000171840	144.25	0.0320021	0.402067	0.079594	0.93656	0.980057
ENSG00000260805	11.2171	-0.804402	0.61423	-1.30961	0.190328	0.474125
ENSG00000138744	245.59	-0.398705	0.263944	-1.51057	0.130899	0.386143
ENSG00000076826	79.2026	1.34045	0.725871	1.84668	0.0647931	0.251851
ENSG00000110375	3.91802	0.6517	0.789801	0.825144	0.40929	NA
ENSG00000172009	2195.94	-0.491684	0.162017	-3.03477	0.00240718	0.0253969
ENSG00000146285	13.9667	1.18942	0.690237	1.72321	0.0848501	0.298008
ENSG00000136918	1.79155	-0.836252	0.80256	-1.04198	0.297421	NA
ENSG00000264754	6.71301	-0.434655	0.713376	-0.609292	0.542331	0.790826
ENSG00000200597	10.3992	0.505056	0.695032	0.726665	0.467431	0.740623
ENSG00000186010	35.005	-0.0813431	0.471369	-0.172568	0.862991	0.954485
ENSG00000213281	7428.86	-0.0851887	0.20073	-0.424394	0.671278	0.86734
ENSG00000228201	14.3839	0.0941478	0.580813	0.162097	0.87123	0.958755
ENSG00000170340	9624.47	-0.0386217	0.234003	-0.165048	0.868906	0.957434
ENSG00000231351	0.656001	-0.238065	0.593493	-0.401125	0.688328	NA
ENSG00000272655	66.7214	-0.0680704	0.361289	-0.18841	0.850556	0.950175
ENSG00000273306	50.3006	0.559495	0.391102	1.43056	0.152556	0.420938
ENSG00000102967	569.229	0.272208	0.177392	1.5345	0.124907	0.375638
ENSG00000233719	1.41303	0.430686	0.815059	0.528411	0.597214	NA
ENSG00000270067	21.1711	-0.729918	0.513004	-1.42283	0.154784	0.424881
ENSG00000141499	360.31	-0.0699049	0.162703	-0.429648	0.667452	0.864918
ENSG00000280624	0.576551	0.0944804	0.592143	0.159557	0.87323	NA
ENSG00000223984	5.31835	0.00335299	0.771788	0.00434445	0.996534	NA
ENSG00000223023	2.00957	1.015	0.82876	1.22472	0.22068	NA
ENSG00000075914	1150.1	0.0522306	0.225688	0.231428	0.816982	0.937861
ENSG00000111667	2672.49	-0.0290753	0.119292	-0.243733	0.807438	0.934758
ENSG00000261064	2.71677	-0.975526	0.825146	-1.18225	0.237108	NA
ENSG00000225032	75.1898	0.160671	0.313542	0.51244	0.608343	0.831024
ENSG00000197102	15372.7	0.586433	0.146712	3.99716	6.41059e-05	0.00146031
ENSG00000273253	21.0029	-0.58525	0.538932	-1.08595	0.277503	0.579276
ENSG00000236760	1.8746	0.572649	0.819261	0.698983	0.484563	NA
ENSG00000242256	10.5489	0.80128	0.658317	1.21716	0.223542	0.514852
ENSG00000151365	1.23585	0.283837	0.684013	0.414958	0.678173	NA
ENSG00000214199	79.0902	-0.185201	0.651103	-0.284442	0.776072	0.920729
ENSG00000280365	12.533	-2.06482	0.785188	-2.62971	0.00854582	0.0640541
ENSG00000130313	657.243	-0.369786	0.23088	-1.60164	0.109235	0.347
ENSG00000125656	893.338	-0.0684365	0.168871	-0.40526	0.685286	0.875453
ENSG00000211882	52.6788	0.910439	0.394359	2.30866	0.0209626	0.120086
ENSG00000282386	38.7069	-0.0499899	0.377977	-0.132257	0.894781	0.96598
ENSG00000067900	9202.41	0.150567	0.158087	0.952436	0.340876	0.639367
ENSG00000105852	3.57761	-0.782053	0.790188	-0.989704	0.322319	NA
ENSG00000207248	1.52826	-0.107051	0.802252	-0.133439	0.893846	NA
ENSG00000180881	326.904	1.27621	0.245391	5.20074	1.98494e-07	1.14371e-05
ENSG00000160113	124.482	-0.0970266	0.237941	-0.407775	0.683439	0.874251
ENSG00000226862	0.474487	-0.0978649	0.58876	-0.166222	0.867982	NA
ENSG00000242282	28.3141	-1.29019	0.574567	-2.2455	0.0247359	0.133666
ENSG00000172725	694.205	-0.286866	0.213121	-1.34602	0.178295	0.459847
ENSG00000101347	2303.93	-0.128379	0.278685	-0.46066	0.645043	0.852802
ENSG00000200241	2.41472	-0.134666	0.824061	-0.163417	0.87019	NA
ENSG00000141101	1459.48	0.292451	0.250338	1.16823	0.242715	0.540849
ENSG00000186814	1047.73	-0.252672	0.120967	-2.08876	0.0367293	0.172212
ENSG00000138346	1925.81	-0.149233	0.12632	-1.18138	0.237451	0.534108
ENSG00000148143	266.947	1.90694	0.464667	4.10389	4.06256e-05	0.000997472
ENSG00000100528	1752.58	-0.166855	0.132353	-1.26068	0.207422	0.496256
ENSG00000258090	1.16441	0.478364	0.818097	0.584727	0.558731	NA
ENSG00000150403	1344.26	-0.010558	0.164077	-0.0643475	0.948694	0.984664
ENSG00000266365	1.77773	0.347188	0.81009	0.428579	0.66823	NA
ENSG00000100433	3.02415	0.143283	0.826061	0.173453	0.862295	NA
ENSG00000230797	21.3545	0.592768	0.514617	1.15186	0.249377	0.548211
ENSG00000185798	363.086	-0.342894	0.166697	-2.05699	0.0396868	0.181789
ENSG00000188211	144.263	-0.329923	0.475116	-0.694406	0.487428	0.754702
ENSG00000219986	2.77609	0.195774	0.789108	0.248095	0.804061	NA
ENSG00000232535	12.2136	0.504099	0.771087	0.653751	0.513272	0.773941
ENSG00000153208	101.056	0.296128	0.4049	0.731362	0.464558	0.738604
ENSG00000160194	905.078	0.391524	0.166827	2.34689	0.0189309	0.112276
ENSG00000123610	84.788	-0.306481	0.358381	-0.855183	0.39245	0.68369
ENSG00000269944	2.55529	0.529709	0.800064	0.662084	0.507918	NA
ENSG00000245025	37.4147	0.0294728	0.4411	0.0668165	0.946728	0.983783
ENSG00000066322	1144.15	-0.355668	0.122508	-2.90323	0.0036934	0.0349455
ENSG00000157741	1082.1	0.598636	0.191996	3.11795	0.00182112	0.0207296
ENSG00000089486	381.758	-0.0543307	0.366218	-0.148356	0.882062	0.961627
ENSG00000259032	4.64958	-0.0745898	0.78818	-0.0946354	0.924604	NA
ENSG00000153814	46.1784	2.0846	0.574465	3.62876	0.000284785	0.00493494
ENSG00000162461	18.0474	0.096754	0.557213	0.173639	0.862149	0.954235
ENSG00000138376	3359.68	0.213782	0.175049	1.22127	0.221985	0.512767
ENSG00000237262	0.887449	0.121596	0.597639	0.20346	0.838776	NA
ENSG00000180398	3382.09	-0.045098	0.130978	-0.344316	0.730609	0.896627
ENSG00000154127	192.28	-2.66619	0.657361	-4.0559	4.99419e-05	0.00119623
ENSG00000144821	23.8916	-0.733977	0.493215	-1.48815	0.136712	0.39617
ENSG00000001561	2234.25	-0.449246	0.241553	-1.85982	0.0629104	0.246877
ENSG00000253618	1.38783	0.212826	0.816053	0.260799	0.794248	NA
ENSG00000161921	6.96743	1.37484	0.699529	1.96538	0.0493698	0.21029
ENSG00000177192	511.884	0.016049	0.168902	0.0950197	0.924299	0.976562
ENSG00000237590	14.4507	-1.57438	0.825832	-1.90642	0.056596	0.230181
ENSG00000244265	1.7542	0.379426	0.81577	0.465114	0.64185	NA
ENSG00000142867	1125.04	-0.341179	0.121852	-2.79995	0.00511101	0.0443869
ENSG00000254612	22.9333	-0.0296309	0.613529	-0.0482958	0.961481	0.989343
ENSG00000115561	619.205	-0.341185	0.167279	-2.03962	0.0413886	0.187508
ENSG00000170100	374.291	-0.263049	0.191921	-1.37061	0.170495	0.448684
ENSG00000232732	35.6018	2.05021	0.464074	4.41786	9.96852e-06	0.000307159
ENSG00000235090	10.7452	0.0440854	0.593678	0.0742581	0.940805	0.982036
ENSG00000025423	24.6371	-0.00901924	0.558692	-0.0161435	0.98712	0.996428
ENSG00000172086	1711.17	-0.129323	0.19124	-0.676235	0.498891	0.762505
ENSG00000116521	975.721	-0.00623335	0.140256	-0.0444426	0.964552	0.990478
ENSG00000238249	2.15632	-0.405384	0.824845	-0.491467	0.623096	NA
ENSG00000230532	31.818	1.0632	0.471532	2.25477	0.0241476	0.131757
ENSG00000129116	49.7737	-0.198331	0.578172	-0.343031	0.731575	0.897199
ENSG00000268565	7.84362	0.565498	0.696826	0.811534	0.417059	0.70199
ENSG00000120509	706.48	-0.202914	0.142879	-1.42018	0.155557	0.425799
ENSG00000224025	0.493776	0.032222	0.589992	0.0546142	0.956446	NA
ENSG00000081791	1584.66	-0.0200492	0.109056	-0.183843	0.854137	0.951534
ENSG00000164885	380.779	-0.0201053	0.20841	-0.0964698	0.923147	0.976287
ENSG00000280954	1.39506	0.238299	0.817731	0.291415	0.770734	NA
ENSG00000177640	11.7577	-0.429925	0.614189	-0.699989	0.483934	0.752556
ENSG00000164182	662.939	-0.0371829	0.188016	-0.197764	0.84323	0.947641
ENSG00000115053	21800.2	0.0336056	0.181336	0.185322	0.852976	0.951096
ENSG00000047644	1118.72	0.446659	0.652545	0.684487	0.493668	0.758446
ENSG00000239455	1.18519	-0.673975	0.781926	-0.861942	0.38872	NA
ENSG00000213398	62.1038	-0.00855808	0.36184	-0.0236515	0.981131	0.994096
ENSG00000228327	60.9676	0.705937	0.336424	2.09836	0.0358738	0.169626
ENSG00000273015	680.389	0.0796861	0.241005	0.330641	0.740916	0.901544
ENSG00000228328	17.4186	0.139537	0.679998	0.205202	0.837414	0.945199
ENSG00000176659	71.7956	0.837876	0.745714	1.12359	0.261187	0.561441
ENSG00000242435	4.63014	0.316119	0.736384	0.429285	0.667715	NA
ENSG00000123329	1460.94	-0.0445255	0.231815	-0.192073	0.847685	0.949519
ENSG00000261131	5.65163	-0.921015	0.696094	-1.32312	0.185796	NA
ENSG00000186635	3141.03	-0.0193451	0.144036	-0.134308	0.893159	0.965317
ENSG00000087053	2365.49	0.335251	0.19134	1.75212	0.0797526	0.287239
ENSG00000198920	688.378	-0.296491	0.207221	-1.43079	0.15249	0.420817
ENSG00000265113	2.24541	0.141749	0.825695	0.171673	0.863695	NA
ENSG00000260032	6354.75	-0.239183	0.143605	-1.66556	0.0958004	0.320846
ENSG00000277041	2.52498	0.321971	0.806727	0.399108	0.689813	NA
ENSG00000211584	44.9118	-0.117132	0.510579	-0.229411	0.81855	0.93794
ENSG00000145730	2718.94	0.780092	0.143806	5.4246	5.80859e-08	3.84711e-06
ENSG00000222764	1.10158	-0.176977	0.724504	-0.244274	0.807019	NA
ENSG00000246250	1.76059	0.659149	0.825225	0.79875	0.424435	NA
ENSG00000264986	0.687633	-0.333219	0.593436	-0.561508	0.574451	NA
ENSG00000197714	4701.83	0.323646	0.174374	1.85605	0.0634466	0.248016
ENSG00000206921	1.50697	-0.178261	0.823206	-0.216545	0.828563	NA
ENSG00000211934	8.03485	0.00576378	0.791534	0.00728178	0.99419	0.998456
ENSG00000226965	9.83668	-1.9359	0.754618	-2.56541	0.0103054	0.0733998
ENSG00000270031	4.1778	-0.0866565	0.777798	-0.111413	0.911289	NA
ENSG00000274443	26.2407	-0.225644	0.507786	-0.444368	0.656777	0.859122
ENSG00000267729	2.14235	-0.180957	0.818059	-0.221202	0.824935	NA
ENSG00000182308	22.7522	0.190817	0.53898	0.354033	0.723314	0.893779
ENSG00000245711	0.84704	-0.0120618	0.715602	-0.0168554	0.986552	NA
ENSG00000113593	2497.89	-0.107173	0.131731	-0.813572	0.41589	0.701099
ENSG00000254330	175.992	1.21829	0.566051	2.15226	0.0313766	0.155969
ENSG00000264663	45.1725	0.290962	0.471443	0.617173	0.53712	0.787362
ENSG00000107897	1687.88	0.344827	0.166574	2.07012	0.0384411	0.177702
ENSG00000141527	0.965212	0.172305	0.771678	0.223287	0.823312	NA
ENSG00000262481	0.545686	0.21848	0.58917	0.370828	0.710766	NA
ENSG00000224843	19.4368	-0.45057	0.587877	-0.766436	0.443417	0.721476
ENSG00000226501	4.64569	0.291901	0.796612	0.366429	0.714045	NA
ENSG00000137575	1530.67	0.298428	0.186908	1.59666	0.110342	0.34891
ENSG00000236320	2.64162	-0.798461	0.767386	-1.04049	0.29811	NA
ENSG00000152689	7584.8	-0.342919	0.174127	-1.96935	0.0489125	0.209104
ENSG00000165209	4287.52	-0.645762	0.159857	-4.03961	5.35396e-05	0.0012613
ENSG00000154721	64.4597	-2.47205	0.691699	-3.57388	0.000351727	0.00584464
ENSG00000253882	26.753	-0.0101073	0.446575	-0.0226329	0.981943	0.994096
ENSG00000141524	4119.7	-0.564448	0.14293	-3.94912	7.84382e-05	0.0017134
ENSG00000164938	1505.8	0.0705047	0.188266	0.374494	0.708037	0.887127
ENSG00000236582	0.577823	0.0182647	0.596918	0.0305984	0.97559	NA
ENSG00000004487	4884.75	0.177044	0.210111	0.842621	0.39944	0.688268
ENSG00000108423	297.201	-0.111826	0.16611	-0.673205	0.500817	0.763876
ENSG00000123352	1921.97	0.45529	0.182899	2.4893	0.0127995	0.0858423
ENSG00000249271	0.783184	0.114437	0.622455	0.183848	0.854132	NA
ENSG00000161082	0.668456	0.307486	0.67736	0.453948	0.649866	NA
ENSG00000281026	511.642	0.818472	0.196419	4.16696	3.08688e-05	0.000799025
ENSG00000137509	1646.22	-0.129855	0.12627	-1.02839	0.303767	0.605622
ENSG00000206859	5.05753	0.236219	0.759187	0.311147	0.755689	NA
ENSG00000242272	1.0265	0.0564564	0.711935	0.0793	0.936794	NA
ENSG00000176896	187.981	-0.282919	0.224886	-1.25806	0.208371	0.497237
ENSG00000234772	17.7268	-0.18935	0.557676	-0.339534	0.734208	0.898143
ENSG00000115750	643.267	0.356248	0.278126	1.28088	0.200234	0.486623
ENSG00000253899	4.91226	-0.418042	0.794611	-0.526096	0.598822	NA
ENSG00000054116	1316.76	-0.136697	0.137418	-0.994754	0.319856	0.619423
ENSG00000145365	4276.53	-0.295081	0.173487	-1.70088	0.0889655	0.307187
ENSG00000132549	4803.57	0.352656	0.117098	3.01163	0.00259851	0.0268671
ENSG00000128573	70.9959	-3.32001	0.774721	-4.28542	1.82392e-05	0.000513538
ENSG00000265558	7.43082	0.105912	0.7363	0.143844	0.885624	0.963316
ENSG00000120068	0.540416	-0.358018	0.590398	-0.606402	0.544248	NA
ENSG00000237886	42.066	-0.233663	0.448049	-0.521511	0.602011	0.827659
ENSG00000152910	33.8754	-0.918849	0.826462	-1.11179	0.26623	0.567277
ENSG00000270951	0.639598	-0.304296	0.606565	-0.501671	0.615899	NA
ENSG00000132680	2163.61	-0.158196	0.152453	-1.03767	0.299422	0.600879
ENSG00000119185	1016.15	-0.392037	0.155346	-2.52364	0.0116146	0.0801207
ENSG00000257839	16.8926	-0.136569	0.535702	-0.254934	0.798774	0.931427
ENSG00000177311	6604.65	-0.784437	0.650492	-1.20591	0.227851	0.521527
ENSG00000233585	3.57609	-0.13359	0.815886	-0.163736	0.869939	NA
ENSG00000207287	2.62823	-0.76088	0.827124	-0.919911	0.357619	NA
ENSG00000198860	1774.88	0.180256	0.247518	0.728253	0.466459	0.740028
ENSG00000222009	68.9889	-0.243945	0.399218	-0.611058	0.541161	0.789863
ENSG00000115415	44971.4	-0.234168	0.170667	-1.37208	0.170038	0.447988
ENSG00000156381	78.8895	0.179837	0.548571	0.327829	0.743041	0.902718
ENSG00000218233	2.33034	-1.03827	0.786987	-1.3193	0.187068	NA
ENSG00000136950	1452.65	-0.925675	0.140831	-6.57297	4.93219e-11	7.34344e-09
ENSG00000105708	454.893	-0.216352	0.196307	-1.10211	0.270414	0.571635
ENSG00000278942	1.28216	0.236991	0.721521	0.328461	0.742563	NA
ENSG00000135824	5.15573	-2.01354	0.814281	-2.47278	0.0134066	NA
ENSG00000215302	47.8825	-1.05103	0.510513	-2.05877	0.0395166	0.181471
ENSG00000226856	2.74932	0.281366	0.826417	0.340465	0.733506	NA
ENSG00000217769	0.542032	0.11044	0.591724	0.18664	0.851943	NA
ENSG00000224517	0.81791	0.159542	0.595115	0.268086	0.788633	NA
ENSG00000198753	2.41493	-0.839669	0.827877	-1.01424	0.310466	NA
ENSG00000178789	134.987	0.950702	0.559066	1.70052	0.0890335	0.307365
ENSG00000104973	358.106	0.100409	0.27461	0.365641	0.714633	0.890571
ENSG00000234773	9.0842	-0.0684005	0.65041	-0.105165	0.916245	0.973745
ENSG00000106144	1230	0.233315	0.193046	1.2086	0.226817	0.519991
ENSG00000070413	1031.87	-0.0431926	0.164651	-0.262329	0.793068	0.928185
ENSG00000242135	1.70029	-0.0421051	0.819016	-0.0514093	0.958999	NA
ENSG00000187783	1.087	-0.243282	0.672249	-0.361893	0.717432	NA
ENSG00000171160	35.1449	-0.311722	0.619732	-0.502995	0.614968	0.83487
ENSG00000198853	24.8684	0.769684	0.727675	1.05773	0.290179	0.592677
ENSG00000119938	6.91585	1.20608	0.751229	1.60548	0.108389	0.345133
ENSG00000236456	5.71742	-1.28668	0.720605	-1.78556	0.0741712	NA
ENSG00000119965	534.621	-0.00850627	0.16765	-0.0507381	0.959534	0.988426
ENSG00000181163	64371.5	-0.182472	0.183166	-0.996211	0.319148	0.618898
ENSG00000211893	47.9707	-2.6805	0.778083	-3.445	0.000571057	0.00865468
ENSG00000155886	0.832257	-0.384391	0.597743	-0.643071	0.520178	NA
ENSG00000010165	1192.08	-0.480141	0.112931	-4.25163	2.12222e-05	0.000583407
ENSG00000197619	550.715	0.0506694	0.165384	0.306375	0.75932	0.911605
ENSG00000227934	1.42558	-0.350177	0.820735	-0.426662	0.669625	NA
ENSG00000267211	0.786835	-0.0636468	0.631147	-0.100843	0.919675	NA
ENSG00000258650	3.38748	0.811223	0.752984	1.07734	0.281326	NA
ENSG00000278448	2.03675	0.753966	0.826964	0.911727	0.361912	NA
ENSG00000142875	1649.99	0.688561	0.454798	1.51399	0.130028	0.384668
ENSG00000256660	1.39591	-0.143157	0.736903	-0.194269	0.845966	NA
ENSG00000117228	3786.56	0.841183	0.302936	2.77677	0.00549024	0.0465931
ENSG00000261302	7.83655	-0.448806	0.71737	-0.625628	0.531559	0.785147
ENSG00000253404	1.112	0.235704	0.72132	0.326767	0.743844	NA
ENSG00000170471	2913.33	0.148193	0.146147	1.014	0.310582	0.611602
ENSG00000209042	39.2395	-0.563909	0.431737	-1.30614	0.191505	0.475307
ENSG00000230699	10.1582	0.840318	0.784534	1.0711	0.284122	0.587028
ENSG00000168758	983.961	0.527207	0.241666	2.18155	0.0291426	0.148799
ENSG00000110852	1232.47	2.32402	0.381933	6.0849	1.16565e-09	1.31479e-07
ENSG00000148840	1156.51	0.381478	0.226597	1.68351	0.0922771	0.31356
ENSG00000188313	2351.6	0.24495	0.344812	0.710387	0.477464	0.748096
ENSG00000168672	7.10331	1.46638	0.81253	1.80471	0.0711198	0.266588
ENSG00000138166	3552.4	-0.809747	0.207754	-3.89762	9.71412e-05	0.00205443
ENSG00000109381	1491.74	-0.0590198	0.173702	-0.339776	0.734025	0.898122
ENSG00000215795	14.5337	0.635782	0.668846	0.950566	0.341825	0.640139
ENSG00000155980	25.9681	-0.947925	0.712479	-1.33046	0.183366	0.465934
ENSG00000235831	28.0345	-0.0602757	0.473751	-0.127231	0.898758	0.967565
ENSG00000184305	402.442	-0.713019	0.693342	-1.02838	0.303771	0.605622
ENSG00000174175	4.8555	1.16736	0.82108	1.42173	0.155104	NA
ENSG00000279453	82.7151	0.315905	0.351312	0.899215	0.368538	0.663133
ENSG00000159648	3.00419	-0.0176581	0.78971	-0.0223602	0.982161	NA
ENSG00000267475	81.611	-0.642552	0.295758	-2.17256	0.0298134	0.150901
ENSG00000200312	531.587	-0.290808	0.706769	-0.411461	0.680735	0.872479
ENSG00000207023	3.93035	0.0223315	0.741876	0.0301014	0.975986	NA
ENSG00000148773	11865.5	1.02129	0.255239	4.0013	6.29949e-05	0.00143853
ENSG00000271826	0.948808	-0.386235	0.661696	-0.583705	0.559419	NA
ENSG00000109911	1018.43	0.18637	0.154975	1.20259	0.229136	0.523254
ENSG00000228393	81.6714	0.60619	0.306787	1.97593	0.0481626	0.207441
ENSG00000166823	6.2994	0.0556287	0.740432	0.0751301	0.940111	NA
ENSG00000232036	1.26913	-0.0831906	0.604605	-0.137595	0.89056	NA
ENSG00000106993	918.863	-0.072749	0.176585	-0.411977	0.680356	0.87225
ENSG00000144867	2240.68	-0.159942	0.163438	-0.978612	0.327772	0.626994
ENSG00000178295	3835.17	0.101578	0.223328	0.454836	0.649227	0.855063
ENSG00000176393	1127.04	0.417949	0.168662	2.47803	0.0132108	0.0878867
ENSG00000134955	755.771	1.0197	0.38173	2.67125	0.00755687	0.0589689
ENSG00000182446	3287.5	0.191352	0.227077	0.842675	0.39941	0.688268
ENSG00000147654	1178.41	0.196301	0.165158	1.18857	0.23461	0.530216
ENSG00000164761	313.539	0.550987	0.479453	1.1492	0.250474	0.549881
ENSG00000277224	4565.64	0.204641	0.172206	1.18835	0.234694	0.530308
ENSG00000101310	4350.35	-0.160576	0.115861	-1.38593	0.165767	0.441547
ENSG00000224769	5.56155	0.152376	0.808135	0.188553	0.850443	NA
ENSG00000260010	0.90183	-0.420938	0.713662	-0.589829	0.555306	NA
ENSG00000196323	3291.77	0.703414	0.216392	3.25065	0.00115141	0.014748
ENSG00000279077	16.9149	-0.130758	0.585214	-0.223435	0.823197	0.939733
ENSG00000128891	1543.31	-0.520664	0.184938	-2.81535	0.00487248	0.0427744
ENSG00000189030	1.05927	0.0148693	0.653658	0.0227479	0.981851	NA
ENSG00000188886	74.1629	0.890731	0.360599	2.47014	0.013506	0.08923
ENSG00000158773	1894.11	-0.4421	0.174473	-2.53392	0.0112794	0.0785634
ENSG00000270681	63.3813	-0.13469	0.352452	-0.382151	0.70235	0.884713
ENSG00000135953	356.842	-0.16262	0.189322	-0.858959	0.390363	0.681677
ENSG00000158163	21.6712	1.83961	0.694739	2.64792	0.00809897	0.0616987
ENSG00000163814	528.501	0.978313	0.694586	1.40848	0.158988	0.431456
ENSG00000265334	0.742427	0.345244	0.627479	0.550209	0.582176	NA
ENSG00000215481	7.91974	0.367546	0.681422	0.53938	0.589624	0.819902
ENSG00000099904	199.828	0.3879	0.359305	1.07958	0.280327	0.582807
ENSG00000114013	3180.44	0.0512871	0.42838	0.119723	0.904702	0.969822
ENSG00000123933	562.843	-1.32725	0.195416	-6.79194	1.10639e-11	1.9244e-09
ENSG00000239203	11.9796	0.473544	0.645877	0.73318	0.463449	0.737642
ENSG00000211578	5.18572	0.525146	0.747232	0.702789	0.482187	NA
ENSG00000039560	5.5071	-1.27552	0.794646	-1.60514	0.108463	NA
ENSG00000214124	4.27413	-0.209128	0.744994	-0.280711	0.778932	NA
ENSG00000169689	392.342	-0.297944	0.168303	-1.77029	0.0766795	0.27993
ENSG00000229922	4.46261	-0.345154	0.794517	-0.43442	0.663984	NA
ENSG00000152785	15.4372	-1.6993	0.741799	-2.29079	0.0219757	0.123759
ENSG00000214114	597.261	-0.174344	0.193213	-0.902338	0.366877	0.661899
ENSG00000204104	287.964	-0.250058	0.252922	-0.988677	0.322821	0.622723
ENSG00000126464	174.884	0.857656	0.360131	2.38151	0.0172416	0.105602
ENSG00000086570	49.8486	-0.642936	0.62141	-1.03464	0.300837	0.602742
ENSG00000278272	10299.7	0.244993	0.183315	1.33645	0.181401	0.464214
ENSG00000169871	3097.13	0.19494	0.109248	1.78438	0.0743627	0.274509
ENSG00000269243	3.38983	0.300304	0.771951	0.38902	0.697261	NA
ENSG00000103512	1363.34	0.231478	0.216125	1.07104	0.284152	0.587028
ENSG00000179362	1.8403	0.23868	0.826497	0.288785	0.772746	NA
ENSG00000144504	353.527	-0.268448	0.196208	-1.36818	0.171256	0.449857
ENSG00000171119	1.4645	0.783493	0.809839	0.967467	0.333311	NA
ENSG00000136514	421.15	0.305707	0.378374	0.80795	0.419119	0.703547
ENSG00000226738	0.991577	0.454735	0.778727	0.583946	0.559256	NA
ENSG00000226491	1.02703	0.0335241	0.600275	0.0558479	0.955463	NA
ENSG00000278882	18.1966	0.846184	0.791581	1.06898	0.285079	0.588335
ENSG00000215018	5.01795	-0.673241	0.803333	-0.83806	0.401997	NA
ENSG00000104824	3972.37	-0.134998	0.143705	-0.939411	0.34752	0.645489
ENSG00000069011	16.5712	1.53917	0.81346	1.89213	0.0584733	0.235152
ENSG00000161277	60.4942	0.488485	0.344745	1.41695	0.156498	0.427317
ENSG00000136891	2581.01	-0.102834	0.150009	-0.685521	0.493015	0.758055
ENSG00000175224	1431.63	-0.0894441	0.112203	-0.797167	0.425354	0.708708
ENSG00000079459	6740.75	-0.331212	0.172257	-1.92278	0.0545081	0.224139
ENSG00000166192	136.491	-1.3088	0.308832	-4.23789	2.25634e-05	0.000610361
ENSG00000275401	25.6396	-0.0321428	0.464103	-0.0692581	0.944784	0.983266
ENSG00000112759	1150.78	0.365336	0.237421	1.53877	0.12386	0.374056
ENSG00000239482	0.894594	0.141682	0.634642	0.223247	0.823343	NA
ENSG00000231465	3.62125	-0.128339	0.786137	-0.163253	0.87032	NA
ENSG00000102452	2.80133	-0.875018	0.817746	-1.07004	0.284603	NA
ENSG00000074201	5208.72	-0.00284623	0.125098	-0.022752	0.981848	0.994096
ENSG00000163110	1631.73	0.858838	0.294702	2.91426	0.00356536	0.0340107
ENSG00000241860	3.62005	-0.0806112	0.826123	-0.0975778	0.922268	NA
ENSG00000217482	1.21045	-0.170047	0.611403	-0.278126	0.780915	NA
ENSG00000147894	741.348	-0.137683	0.182373	-0.754954	0.450277	0.726236
ENSG00000120159	1237.7	0.0880935	0.208309	0.422899	0.672369	0.868218
ENSG00000116704	1378.13	0.58335	0.263337	2.21523	0.0267446	0.141004
ENSG00000169884	13.6668	-0.148703	0.593917	-0.250377	0.802296	0.932795
ENSG00000226026	0.660018	-0.0156342	0.595182	-0.026268	0.979044	NA
ENSG00000273136	142.421	1.03378	0.362849	2.84905	0.00438495	0.0398283
ENSG00000251739	4.27499	-0.221401	0.807782	-0.274085	0.784019	NA
ENSG00000229893	2.21718	-0.576755	0.826568	-0.697771	0.485321	NA
ENSG00000206976	2.34398	0.0297574	0.820924	0.0362487	0.971084	NA
ENSG00000259536	13.8804	-1.88849	0.750816	-2.51526	0.0118946	0.0816566
ENSG00000269794	0.821291	0.0286434	0.647133	0.044262	0.964696	NA
ENSG00000261550	4.76608	-1.36591	0.766345	-1.78237	0.0746894	NA
ENSG00000230487	64.1654	-0.758413	0.359847	-2.1076	0.0350656	0.167297
ENSG00000013374	3008.56	-0.472874	0.173986	-2.71789	0.0065699	0.0532313
ENSG00000155252	379.983	-0.1453	0.335763	-0.432746	0.6652	0.864012
ENSG00000087302	7852.91	-0.178248	0.155535	-1.14603	0.251783	0.551159
ENSG00000262248	9.58355	-0.384099	0.636264	-0.603678	0.546058	0.793361
ENSG00000262151	9.12827	-0.933245	0.755796	-1.23478	0.216911	0.506281
ENSG00000075785	1316.3	0.506397	0.227929	2.22173	0.0263014	0.139092
ENSG00000128591	30.5251	0.619646	0.636854	0.972979	0.330564	0.629961
ENSG00000196844	2.88639	-0.463216	0.810802	-0.571305	0.567793	NA
ENSG00000057657	1510.54	1.09811	0.178712	6.14458	8.01761e-10	9.23901e-08
ENSG00000261549	1.68772	-0.659673	0.802662	-0.821856	0.411159	NA
ENSG00000165934	6512.77	-0.146329	0.103706	-1.411	0.158244	0.430002
ENSG00000114019	5.61274	-0.098506	0.781706	-0.126014	0.899721	NA
ENSG00000196338	13.8051	0.288402	0.554321	0.520279	0.602869	0.828093
ENSG00000200164	0.919486	-0.0877001	0.755688	-0.116053	0.90761	NA
ENSG00000229582	6.93259	-0.0242358	0.667498	-0.0363084	0.971036	0.991535
ENSG00000274667	31.2077	-0.0323045	0.502055	-0.0643445	0.948696	0.984664
ENSG00000217716	37.7711	-0.732412	0.70542	-1.03826	0.299148	0.600586
ENSG00000224800	0.401604	-0.0984424	0.588758	-0.167203	0.86721	NA
ENSG00000240395	8.68176	-0.332197	0.776403	-0.427867	0.668748	0.865564
ENSG00000183010	1474.04	0.071617	0.186947	0.383088	0.701655	0.884183
ENSG00000279670	28.6543	0.614711	0.489668	1.25536	0.209347	0.498045
ENSG00000277157	9481.91	-0.170479	0.183773	-0.927659	0.353585	0.651412
ENSG00000182154	443.97	-0.375657	0.178103	-2.10921	0.0349261	0.166926
ENSG00000196796	1.67714	0.580014	0.751295	0.772019	0.440103	NA
ENSG00000105983	2688.97	0.0292479	0.154073	0.189832	0.849441	0.949679
ENSG00000260490	11.1894	-0.300627	0.584936	-0.513949	0.607288	0.830263
ENSG00000185947	8188.64	0.00557842	0.182069	0.030639	0.975557	0.993113
ENSG00000253731	32.1125	-1.50779	0.690182	-2.18463	0.0289163	0.147968
ENSG00000132359	25.9489	-1.07334	0.504518	-2.12746	0.033382	0.161874
ENSG00000133639	8147.56	-0.0106977	0.156232	-0.0684728	0.945409	0.983369
ENSG00000236358	2.70333	1.12519	0.780975	1.44075	0.149656	NA
ENSG00000029725	7779.29	-0.361467	0.148557	-2.43319	0.0149665	0.0961889
ENSG00000237749	22.923	-0.175971	0.743455	-0.236693	0.812895	0.937057
ENSG00000238090	3.22361	1.11055	0.79981	1.38851	0.164981	NA
ENSG00000161204	1165.2	-0.157965	0.131587	-1.20046	0.22996	0.524098
ENSG00000235489	16.7364	0.223999	0.510944	0.438402	0.661095	0.861539
ENSG00000222005	1.88305	-1.40078	0.825737	-1.69639	0.0898112	NA
ENSG00000162069	2.38607	0.427951	0.806944	0.530335	0.59588	NA
ENSG00000258230	24.529	0.759639	0.443276	1.71369	0.0865852	0.301767
ENSG00000180879	2546.9	-0.133859	0.244836	-0.546727	0.584567	0.817076
ENSG00000173077	94.0381	-1.03598	0.826162	-1.25396	0.209855	0.498567
ENSG00000120438	12458.8	-0.341019	0.142796	-2.38815	0.0169332	0.104683
ENSG00000122952	3433.5	-0.250114	0.191395	-1.3068	0.191282	0.475307
ENSG00000272102	6.1102	0.0433944	0.700767	0.0619242	0.950623	NA
ENSG00000282458	36.7106	-0.216305	0.650202	-0.332674	0.739381	0.900833
ENSG00000275302	2354.49	-0.0253482	0.293243	-0.086441	0.931116	0.979037
ENSG00000173020	4027.98	0.204276	0.127448	1.60282	0.108975	0.346572
ENSG00000250492	5.85223	-0.0269285	0.762849	-0.0352999	0.971841	NA
ENSG00000189423	17.6735	-0.0123942	0.500218	-0.0247776	0.980232	0.994037
ENSG00000232995	152.718	0.61341	0.229721	2.67024	0.00757965	0.0590477
ENSG00000267119	1.70918	0.548476	0.790377	0.693942	0.487718	NA
ENSG00000279233	50.1059	0.528016	0.406207	1.29987	0.193646	0.477476
ENSG00000251538	4.93757	-0.392087	0.827615	-0.473756	0.635674	NA
ENSG00000121964	1055.48	0.3916	0.148357	2.63958	0.00830093	0.0627889
ENSG00000231404	0.641943	0.0821655	0.594174	0.138285	0.890015	NA
ENSG00000104522	614.443	-0.208141	0.161766	-1.28668	0.198206	0.484076
ENSG00000259010	2.6349	-0.0460729	0.826759	-0.0557272	0.955559	NA
ENSG00000166377	904.674	0.356291	0.170543	2.08916	0.0366933	0.172212
ENSG00000266803	4.61086	-0.00618903	0.776022	-0.00797533	0.993637	NA
ENSG00000148082	3.33179	-0.575164	0.821711	-0.699959	0.483953	NA
ENSG00000250999	9.3827	0.188214	0.645524	0.291567	0.770618	0.917958
ENSG00000138028	4.31846	-0.979458	0.811115	-1.20754	0.227223	NA
ENSG00000258790	0.627087	-0.345866	0.590886	-0.585334	0.558323	NA
ENSG00000277232	32.8435	-0.0719207	0.392173	-0.18339	0.854492	0.951534
ENSG00000102466	20.4392	-1.17785	0.772772	-1.52418	0.127463	0.379676
ENSG00000069702	284.541	-2.2378	0.768834	-2.91065	0.00360683	0.0342658
ENSG00000278952	5.19157	-0.475318	0.747461	-0.63591	0.524835	NA
ENSG00000099341	4521.63	-0.142333	0.115252	-1.23497	0.216841	0.506281
ENSG00000243679	41.7247	0.341305	0.464393	0.73495	0.46237	0.736618
ENSG00000122406	47082.4	-0.338869	0.16254	-2.08484	0.0370841	0.173236
ENSG00000166166	360.252	-0.182171	0.178966	-1.0179	0.308723	0.609817
ENSG00000235332	0.842944	-0.0983833	0.598209	-0.164463	0.869367	NA
ENSG00000259953	143.351	-0.559821	0.362244	-1.54543	0.122243	0.370834
ENSG00000182899	17671.6	-0.752594	0.227697	-3.30524	0.000948939	0.0127422
ENSG00000219797	0.932554	0.0924581	0.759179	0.121787	0.903068	NA
ENSG00000115604	1308.68	0.0904707	0.452274	0.200035	0.841453	0.947082
ENSG00000182871	22.7127	1.59163	0.638062	2.49447	0.0126144	0.0849372
ENSG00000215120	1.67349	-0.600661	0.82358	-0.729329	0.4658	NA
ENSG00000006062	1005.04	0.157514	0.225621	0.698137	0.485091	0.753029
ENSG00000177885	6400.24	-0.279667	0.127378	-2.19557	0.0281227	0.145792
ENSG00000054392	176.209	-0.248544	0.361683	-0.687187	0.491965	0.757051
ENSG00000272456	17.414	1.86291	0.586491	3.17637	0.00149132	0.0178857
ENSG00000014216	3041.66	-0.278741	0.104306	-2.67234	0.00753235	0.0589011
ENSG00000236686	2.19128	-0.566575	0.820719	-0.690339	0.489981	NA
ENSG00000259868	2.45142	0.0814617	0.816785	0.0997347	0.920555	NA
ENSG00000145736	374.253	-0.621317	0.420545	-1.47741	0.139566	0.401012
ENSG00000139428	1163.94	-0.0308762	0.209698	-0.147241	0.882942	0.962186
ENSG00000151364	51.1866	-2.08107	0.591936	-3.5157	0.0004386	0.00698271
ENSG00000130368	2.75126	-0.904093	0.827221	-1.09293	0.274425	NA
ENSG00000189007	885.623	-0.171768	0.181023	-0.948869	0.342687	0.640851
ENSG00000130270	44.9125	0.936413	0.482834	1.93941	0.0524515	0.218335
ENSG00000255150	72.4141	-0.364395	0.511492	-0.712416	0.476207	0.747339
ENSG00000276908	0.948737	-0.272762	0.666915	-0.408991	0.682546	NA
ENSG00000170153	5.81031	-2.23071	0.826217	-2.69991	0.00693582	NA
ENSG00000258613	1.17588	-0.124293	0.72809	-0.170711	0.864451	NA
ENSG00000144406	13.1655	1.26775	0.7112	1.78255	0.0746595	0.275201
ENSG00000135205	108.656	0.118416	0.361201	0.32784	0.743032	0.902718
ENSG00000197217	1575.02	-0.00820826	0.172326	-0.0476321	0.962009	0.989716
ENSG00000106328	6.99768	0.225024	0.666562	0.33759	0.735672	0.898682
ENSG00000162923	5270.89	0.618197	0.138051	4.47803	7.53354e-06	0.000240492
ENSG00000140961	9.67626	-0.564731	0.630191	-0.896128	0.370184	0.664625
ENSG00000262050	27.4268	0.379082	0.505108	0.750495	0.452956	0.728417
ENSG00000183454	428.768	-4.9719	0.521115	-9.54088	1.41619e-21	7.9869e-19
ENSG00000228573	1.40485	-0.312801	0.802546	-0.389761	0.696713	NA
ENSG00000240095	0.997026	-0.0233538	0.59516	-0.0392396	0.968699	NA
ENSG00000271601	1033.82	0.440014	0.129088	3.40865	0.000652858	0.00964313
ENSG00000128245	3161.65	-0.0696534	0.121299	-0.574229	0.565813	0.806552
ENSG00000241527	8.96511	0.615707	0.683899	0.900289	0.367966	0.662881
ENSG00000206656	4.15033	-1.93567	0.809791	-2.39033	0.016833	NA
ENSG00000253633	164.13	-3.08213	0.50691	-6.08024	1.20003e-09	1.34541e-07
ENSG00000103742	27.7203	-0.143559	0.685431	-0.209443	0.834103	0.943627
ENSG00000243979	1.31238	0.365077	0.825451	0.442275	0.65829	NA
ENSG00000254312	1.33392	0.599204	0.702565	0.852881	0.393726	NA
ENSG00000160214	1531.68	-0.258899	0.11161	-2.31966	0.0203591	0.117855
ENSG00000100592	2032.57	1.37798	0.127123	10.8397	2.23142e-27	2.76859e-24
ENSG00000261026	14.5938	1.22124	0.643691	1.89725	0.0577956	0.233427
ENSG00000172667	9636.83	-0.250052	0.152799	-1.63648	0.10174	0.332307
ENSG00000240005	7.99424	-0.142291	0.622607	-0.22854	0.819226	0.938196
ENSG00000256742	22.6393	1.61654	0.553249	2.92191	0.00347894	0.0333401
ENSG00000272043	1.00592	0.473588	0.792949	0.597248	0.550342	NA
ENSG00000265401	4.28638	-0.115373	0.811715	-0.142134	0.886974	NA
ENSG00000185627	4203.07	-0.283938	0.125129	-2.26916	0.0232588	0.12841
ENSG00000181409	3.19229	0.256248	0.822208	0.311659	0.7553	NA
ENSG00000175567	491.65	0.312096	0.235811	1.3235	0.185669	0.468546
ENSG00000225630	30.7186	1.1878	0.543553	2.18526	0.0288701	0.14788
ENSG00000238754	13.0009	-0.00477693	0.609931	-0.00783191	0.993751	0.998301
ENSG00000258559	22.8161	0.312958	0.470975	0.66449	0.506377	0.768699
ENSG00000228956	3.25258	0.261707	0.732663	0.3572	0.720942	NA
ENSG00000252034	4.22154	-0.555318	0.778377	-0.713431	0.475579	NA
ENSG00000087111	1722.08	-0.270971	0.139644	-1.94044	0.0523258	0.218056
ENSG00000233916	6.93014	-0.327608	0.766601	-0.427351	0.669124	0.865795
ENSG00000150175	16.8759	-0.43876	0.642182	-0.683234	0.494459	0.758946
ENSG00000124126	6681.53	-0.550081	0.171127	-3.21445	0.00130694	0.0161296
ENSG00000273240	5.96874	0.307623	0.682516	0.450719	0.652192	NA
ENSG00000274627	292.17	0.189958	0.178072	1.06675	0.286086	0.589308
ENSG00000085871	433.438	-0.0634605	0.23703	-0.267732	0.788906	0.927325
ENSG00000197712	215.083	-1.11292	0.290332	-3.83326	0.000126455	0.00256368
ENSG00000172216	42.3727	0.17722	0.422085	0.419869	0.674581	0.869541
ENSG00000168918	5622.23	0.0245591	0.174373	0.140843	0.887994	0.96423
ENSG00000167930	151.251	-0.328703	0.291123	-1.12909	0.258861	0.558441
ENSG00000104221	399.48	-0.469802	0.180085	-2.60878	0.00908664	0.0670811
ENSG00000205755	23.0364	1.18085	0.746791	1.58123	0.113825	0.355137
ENSG00000092200	5.29281	-1.03291	0.824476	-1.25281	0.210277	NA
ENSG00000179922	48.815	0.747824	0.35616	2.09969	0.0357562	0.169457
ENSG00000143315	295.23	0.174029	0.205214	0.848036	0.396418	0.686525
ENSG00000113721	78.9038	2.04694	0.332726	6.15203	7.64962e-10	8.89795e-08
ENSG00000280310	3.92401	-0.768723	0.762011	-1.00881	0.313067	NA
ENSG00000185361	541.25	-0.24651	0.169433	-1.45491	0.145693	0.410026
ENSG00000262222	31.1341	0.396134	0.501731	0.789536	0.429799	0.712097
ENSG00000223575	5.4684	0.468277	0.785292	0.596309	0.550969	NA
ENSG00000253851	1.3351	-0.437688	0.753647	-0.58076	0.561402	NA
ENSG00000269374	25.4771	0.150814	0.464683	0.324552	0.74552	0.903724
ENSG00000244436	1.31006	-0.116592	0.785031	-0.148518	0.881934	NA
ENSG00000225370	1.44447	-0.0365344	0.794103	-0.0460071	0.963305	NA
ENSG00000102024	1331.61	0.406398	0.426321	0.953268	0.340454	0.639037
ENSG00000134825	649.965	-0.224781	0.209834	-1.07124	0.284063	0.587019
ENSG00000240083	3.61704	1.12595	0.789692	1.42581	0.153924	NA
ENSG00000277287	3.89019	0.256454	0.822213	0.311908	0.755111	NA
ENSG00000235833	8.07941	-1.57428	0.81773	-1.92519	0.0542058	0.223241
ENSG00000169253	3.70214	-0.518878	0.816002	-0.635879	0.524855	NA
ENSG00000108798	1087.36	-0.333918	0.228627	-1.46053	0.144144	0.407824
ENSG00000094916	12010.5	0.49329	0.217145	2.27171	0.0231041	0.127974
ENSG00000164111	8636.25	0.614241	0.196222	3.13035	0.00174601	0.0201207
ENSG00000110697	812.321	0.052933	0.33198	0.159447	0.873317	0.959486
ENSG00000131725	1142	0.200501	0.173865	1.1532	0.248829	0.547653
ENSG00000232000	1.38327	0.278734	0.805821	0.3459	0.729418	NA
ENSG00000199899	3.4526	0.691353	0.778992	0.887497	0.374812	NA
ENSG00000180263	1071.5	0.0710057	0.423404	0.167702	0.866818	0.956388
ENSG00000184752	1949.8	-0.572455	0.229102	-2.49869	0.0124653	0.0842441
ENSG00000176076	4.75206	-0.605963	0.749078	-0.808946	0.418546	NA
ENSG00000197763	1.92017	-0.19606	0.674469	-0.290687	0.771291	NA
ENSG00000213906	68.5949	0.473715	0.37506	1.26304	0.206576	0.4955
ENSG00000100028	3694.46	-0.00954801	0.140599	-0.0679094	0.945858	0.983521
ENSG00000232860	17.1732	-0.113852	0.599603	-0.189879	0.849404	0.949679
ENSG00000156219	1.02086	0.162041	0.601055	0.269594	0.787473	NA
ENSG00000125967	143.12	0.146146	0.383683	0.380902	0.703276	0.884898
ENSG00000176974	587.597	-0.421865	0.138444	-3.04719	0.00230992	0.0246785
ENSG00000140740	10922.6	-0.124309	0.173071	-0.718254	0.472601	0.744805
ENSG00000280637	3.75467	-0.596416	0.773241	-0.771319	0.440518	NA
ENSG00000142910	9.82267	1.92328	0.645525	2.97941	0.00288808	0.028929
ENSG00000233369	159.628	0.267425	0.261985	1.02076	0.307366	0.608747
ENSG00000255833	1.54274	-0.371914	0.617281	-0.602503	0.546839	NA
ENSG00000224977	1.40405	-0.443725	0.752879	-0.589371	0.555613	NA
ENSG00000221055	0.853532	0.1032	0.64592	0.159772	0.87306	NA
ENSG00000169087	391.471	0.125388	0.20302	0.617617	0.536828	0.787057
ENSG00000280670	77.9571	-0.259016	0.32817	-0.789273	0.429953	0.712225
ENSG00000175928	1.60389	-0.282206	0.689492	-0.409296	0.682322	NA
ENSG00000062485	2942.34	0.18502	0.174908	1.05781	0.290142	0.592677
ENSG00000272645	59.3735	0.379569	0.328101	1.15687	0.247326	0.546478
ENSG00000162594	199.829	1.74829	0.356044	4.91033	9.09229e-07	3.96292e-05
ENSG00000279645	6.74678	-0.161787	0.82136	-0.196974	0.843848	0.947933
ENSG00000279406	6.24	-0.557275	0.681094	-0.818205	0.41324	NA
ENSG00000168275	719.158	-0.438267	0.243834	-1.7974	0.0722724	0.269605
ENSG00000147130	1183.04	0.135613	0.210449	0.644396	0.519318	0.777307
ENSG00000065613	5526.26	0.466435	0.167	2.79303	0.0052217	0.0451165
ENSG00000278416	25.9412	-1.11113	0.631121	-1.76057	0.078312	0.283719
ENSG00000230320	1.11366	0.174268	0.599809	0.290538	0.771404	NA
ENSG00000201785	23.1618	0.00858858	0.510326	0.0168296	0.986573	0.99637
ENSG00000240474	11.7795	-0.279856	0.599128	-0.467105	0.640425	0.849533
ENSG00000279162	8.89848	-0.252716	0.691244	-0.365596	0.714667	0.890571
ENSG00000279394	11.3532	0.108178	0.625491	0.172949	0.862691	0.954327
ENSG00000156471	4510.59	-0.470346	0.125771	-3.73971	0.000184236	0.00349522
ENSG00000072756	2027.96	-0.157951	0.115681	-1.3654	0.172128	0.450806
ENSG00000144381	28058.1	0.000609679	0.147884	0.00412269	0.996711	0.998822
ENSG00000236209	2.60571	-1.06205	0.795412	-1.33522	0.181806	NA
ENSG00000076043	259.506	0.282685	0.266241	1.06176	0.288344	0.590729
ENSG00000172301	349.083	-0.320139	0.226033	-1.41634	0.156676	0.427576
ENSG00000203727	510.393	0.804353	0.683126	1.17746	0.239012	0.536258
ENSG00000270883	24.4394	0.271928	0.491012	0.553812	0.579708	0.814183
ENSG00000268061	115.428	0.446713	0.373137	1.19718	0.231236	0.525911
ENSG00000109674	722.217	0.254016	0.1512	1.68	0.0929564	0.314891
ENSG00000278383	11.9317	-0.288576	0.711637	-0.40551	0.685103	0.875453
ENSG00000260510	6.49961	-0.323822	0.663947	-0.487723	0.625746	NA
ENSG00000104774	2446.7	-0.342198	0.099531	-3.43811	0.000585789	0.00882763
ENSG00000120071	2370.56	0.539897	0.11127	4.85215	1.22128e-06	5.05096e-05
ENSG00000173575	7084.39	0.440954	0.138995	3.17245	0.00151159	0.0181031
ENSG00000185634	45.8455	0.387115	0.46394	0.834407	0.404052	0.691581
ENSG00000197008	752.442	0.123496	0.14737	0.838004	0.402029	0.689918
ENSG00000277383	15.2734	0.0549342	0.574678	0.0955914	0.923845	0.976483
ENSG00000260219	31.2457	-0.459556	0.443568	-1.03604	0.300181	0.602183
ENSG00000206645	4.58506	1.05949	0.768216	1.37915	0.167848	NA
ENSG00000082258	3070.98	0.24053	0.156325	1.53866	0.123888	0.374056
ENSG00000235008	14.4403	0.374666	0.670742	0.558584	0.576445	0.812437
ENSG00000274093	54.8336	0.19073	0.428163	0.445462	0.655986	0.858513
ENSG00000236457	5.83463	-0.414597	0.715077	-0.579793	0.562054	NA
ENSG00000104331	2810.15	0.369939	0.199047	1.85855	0.0630912	0.247302
ENSG00000166123	452.87	1.33692	0.20586	6.49429	8.34272e-11	1.17626e-08
ENSG00000185344	2597.35	-0.403798	0.101942	-3.96107	7.46137e-05	0.00164629
ENSG00000230580	11.4879	-0.165067	0.817363	-0.201951	0.839955	0.946659
ENSG00000231621	8.74337	-0.0220676	0.704145	-0.0313396	0.974999	0.992844
ENSG00000277977	3.707	1.33196	0.786047	1.6945	0.0901695	NA
ENSG00000188739	41.338	-0.642386	0.389342	-1.64993	0.098958	0.327473
ENSG00000142156	11.7149	-1.61349	0.728197	-2.21573	0.0267103	0.140863
ENSG00000276073	34.4413	-0.457354	0.423603	-1.07968	0.280287	0.582807
ENSG00000241043	16.7742	0.17517	0.541633	0.32341	0.746385	0.904065
ENSG00000183571	0.712237	0.14805	0.62238	0.237877	0.811976	NA
ENSG00000233929	1.48124	0.37796	0.812931	0.464935	0.641978	NA
ENSG00000260698	5.89462	-0.0886818	0.750698	-0.118132	0.905963	NA
ENSG00000232060	1.5803	-0.132425	0.826844	-0.160157	0.872758	NA
ENSG00000227160	0.678183	0.00922497	0.588764	0.0156684	0.987499	NA
ENSG00000104081	2428.48	-0.0952493	0.288059	-0.330659	0.740902	0.901544
ENSG00000274902	0.921303	-0.384068	0.792663	-0.484529	0.62801	NA
ENSG00000149635	13.8713	-0.0345261	0.671392	-0.0514247	0.958987	0.988081
ENSG00000143479	443.021	-1.55992	0.438307	-3.55898	0.000372304	0.00613182
ENSG00000105374	50.0889	-0.501558	0.622295	-0.805981	0.420254	0.704562
ENSG00000226327	1.13788	-0.458364	0.817742	-0.560523	0.575123	NA
ENSG00000176273	202.135	-0.0877359	0.204415	-0.429205	0.667774	0.865023
ENSG00000164687	865.314	-0.305948	0.333736	-0.916735	0.359282	0.655481
ENSG00000157214	295.304	2.13572	0.369077	5.78665	7.1805e-09	6.18686e-07
ENSG00000162433	1604.39	-0.957502	0.451411	-2.12113	0.0339107	0.163585
ENSG00000189043	4102.28	-0.521122	0.275417	-1.89212	0.0584752	0.235152
ENSG00000225556	1.94479	0.657353	0.816765	0.804826	0.42092	NA
ENSG00000132382	2014.78	-0.088041	0.189812	-0.463833	0.642767	0.851235
ENSG00000234231	21.1894	-0.715348	0.51441	-1.39062	0.164341	0.43951
ENSG00000263126	8.338	0.299203	0.773764	0.386685	0.698989	0.882557
ENSG00000167619	2.20926	0.71607	0.81814	0.875241	0.381443	NA
ENSG00000164045	1051.94	-0.31453	0.180745	-1.74018	0.0818271	0.291628
ENSG00000280169	2.90952	0.669771	0.804536	0.832494	0.40513	NA
ENSG00000175294	1.45958	0.000313419	0.750922	0.000417378	0.999667	NA
ENSG00000205871	48.3031	-0.514966	0.704622	-0.73084	0.464877	0.738966
ENSG00000067601	213.777	-0.151546	0.229214	-0.661155	0.508513	0.770302
ENSG00000176531	263.848	0.249697	0.241228	1.03511	0.300618	0.602563
ENSG00000151458	531.194	0.96351	0.173177	5.56374	2.64047e-08	1.95784e-06
ENSG00000232710	2.47349	-1.01638	0.826377	-1.22992	0.218725	NA
ENSG00000070010	1547.98	-0.159003	0.1751	-0.908072	0.36384	0.659726
ENSG00000171314	5108.74	0.331003	0.209562	1.5795	0.114221	0.355778
ENSG00000246100	3.09774	-1.36827	0.81737	-1.67399	0.0941332	NA
ENSG00000208028	20.4662	0.385234	0.50425	0.763973	0.444883	0.72277
ENSG00000119048	649.03	0.358725	0.159655	2.24687	0.024648	0.133311
ENSG00000223951	0.66532	0.230247	0.594863	0.387059	0.698713	NA
ENSG00000105879	1118.69	0.190304	0.170868	1.11375	0.265386	0.566439
ENSG00000227992	1.11997	0.37567	0.605298	0.620636	0.534839	NA
ENSG00000204237	628.381	-0.484348	0.180281	-2.68662	0.00721787	0.0571625
ENSG00000198125	0.837933	-0.458744	0.712874	-0.643514	0.51989	NA
ENSG00000224464	17.658	0.207376	0.489721	0.423457	0.671962	0.867886
ENSG00000272690	5.20039	-1.39944	0.743313	-1.88271	0.0597398	NA
ENSG00000170379	289.472	0.90125	0.2344	3.84492	0.000120592	0.00246089
ENSG00000214102	2.39744	0.343762	0.814727	0.421936	0.673072	NA
ENSG00000275908	2.77324	0.89486	0.817526	1.09459	0.273694	NA
ENSG00000268751	0.718312	-0.362766	0.595077	-0.609611	0.542119	NA
ENSG00000212211	3.60139	0.494054	0.81898	0.603255	0.546339	NA
ENSG00000066654	4393.42	0.138743	0.185479	0.748027	0.454444	0.729423
ENSG00000167371	2.8251	-0.606837	0.797764	-0.760672	0.446853	NA
ENSG00000221740	20.7403	-0.282353	0.578529	-0.488054	0.625512	0.841081
ENSG00000175899	29.6708	-2.32098	0.706268	-3.28627	0.00101525	0.0134006
ENSG00000104763	5209.08	0.458645	0.218722	2.09693	0.0359994	0.169917
ENSG00000244657	1.41035	-0.501049	0.79482	-0.630394	0.528437	NA
ENSG00000271970	0.999809	0.458685	0.59605	0.76954	0.441573	NA
ENSG00000101464	398.169	0.131319	0.210948	0.622518	0.533601	0.785426
ENSG00000121900	7.20418	0.137531	0.745166	0.184564	0.853571	0.951303
ENSG00000166261	450.411	0.261438	0.182891	1.42948	0.152867	0.421546
ENSG00000138442	2753.83	0.251228	0.132535	1.89555	0.058019	0.234076
ENSG00000138347	0.948468	-0.821134	0.727936	-1.12803	0.259307	NA
ENSG00000280227	11.7784	-0.232557	0.625374	-0.371868	0.709991	0.888014
ENSG00000137434	23.7407	-0.620551	0.551177	-1.12586	0.260223	0.56021
ENSG00000225463	0.59759	0.18606	0.591829	0.314382	0.753231	NA
ENSG00000215580	14.8317	-1.96049	0.827294	-2.36977	0.0177993	0.107804
ENSG00000113161	6143.08	-0.225626	0.163581	-1.3793	0.167803	0.444807
ENSG00000144579	1061.44	0.0857081	0.133353	0.642714	0.52041	0.777939
ENSG00000099917	862.411	0.268007	0.130254	2.05757	0.0396314	0.18172
ENSG00000234616	931.481	0.0139025	0.146705	0.0947649	0.924502	0.976665
ENSG00000143543	2225.5	-0.661571	0.167399	-3.95205	7.74855e-05	0.00169657
ENSG00000213574	5.87102	-0.151166	0.804223	-0.187965	0.850904	NA
ENSG00000275185	74.4974	0.270331	0.330226	0.818624	0.413001	0.699329
ENSG00000032389	1438.48	-0.0877323	0.182515	-0.480685	0.63074	0.84362
ENSG00000279579	1.38069	0.584231	0.781403	0.747668	0.45466	NA
ENSG00000081138	1.41859	-0.0134965	0.804111	-0.0167843	0.986609	NA
ENSG00000141431	1.07335	0.147779	0.665086	0.222195	0.824162	NA
ENSG00000244509	2834.52	0.140682	0.157791	0.891569	0.372624	0.665975
ENSG00000175662	454.782	0.440133	0.182846	2.40712	0.0160787	0.100856
ENSG00000236548	13.8715	0.48243	0.826191	0.58392	0.559274	0.802332
ENSG00000264500	3.83951	-0.0808396	0.75702	-0.106787	0.914958	NA
ENSG00000260916	372.163	0.295087	0.29721	0.992855	0.32078	0.620329
ENSG00000271789	56.7133	0.580374	0.372917	1.55631	0.119634	0.366082
ENSG00000085831	74.4559	0.804016	0.377167	2.13172	0.0330296	0.161046
ENSG00000173928	82.9215	0.0227365	0.315668	0.0720265	0.942581	0.983041
ENSG00000164587	26917.3	-0.492406	0.18319	-2.68796	0.0071891	0.0569831
ENSG00000145088	1881.63	-0.0800018	0.319223	-0.250615	0.802112	0.932795
ENSG00000198890	738.974	-0.106775	0.193565	-0.551626	0.581204	0.814969
ENSG00000178026	65.6673	1.9874	0.333517	5.95892	2.53912e-09	2.59646e-07
ENSG00000187555	9702.11	0.437682	0.10964	3.99201	6.55156e-05	0.00148188
ENSG00000260923	6.68051	-0.584588	0.769957	-0.759248	0.447704	0.724415
ENSG00000214113	741.818	-0.508532	0.14373	-3.53809	0.000403027	0.00653374
ENSG00000118997	14.7104	-1.06535	0.65996	-1.61427	0.106469	0.341283
ENSG00000265087	1.21979	-0.207113	0.676407	-0.306196	0.759456	NA
ENSG00000127249	52.7986	0.609668	0.515372	1.18297	0.236822	0.533014
ENSG00000049768	1.64634	0.799013	0.826016	0.96731	0.333389	NA
ENSG00000114744	1596.51	-0.165847	0.197174	-0.841122	0.40028	0.68884
ENSG00000230530	18.607	-0.0543985	0.517928	-0.105031	0.916351	0.973803
ENSG00000088726	5.03408	-1.51096	0.826324	-1.82853	0.0674702	NA
ENSG00000248122	1.08699	0.368282	0.682451	0.539646	0.589441	NA
ENSG00000167968	10.542	-0.278985	0.619694	-0.450198	0.652568	0.857064
ENSG00000196305	14278.7	0.06563	0.146077	0.449283	0.653228	0.857436
ENSG00000272936	49.3356	0.828	0.454473	1.82189	0.0684715	0.260704
ENSG00000054356	0.929278	0.131578	0.649821	0.202483	0.839539	NA
ENSG00000162702	2154.26	0.300003	0.167274	1.79348	0.0728963	0.270996
ENSG00000228242	8.18386	0.404722	0.666772	0.606987	0.543859	0.791786
ENSG00000204314	5.03579	-0.513836	0.71608	-0.717568	0.473024	NA
ENSG00000206786	5.77366	-0.375846	0.702445	-0.535054	0.592613	NA
ENSG00000100280	3859.65	0.239214	0.159763	1.49731	0.134314	0.392173
ENSG00000224152	31.9229	-0.975236	0.617313	-1.57981	0.114151	0.355618
ENSG00000213509	1.19969	0.0756774	0.777128	0.0973809	0.922424	NA
ENSG00000128254	6.8344	-0.657503	0.674927	-0.974183	0.329966	0.629329
ENSG00000205885	974.149	0.0924933	0.157346	0.587835	0.556643	0.800622
ENSG00000235655	316.958	0.642057	0.272971	2.35211	0.0186674	0.111511
ENSG00000115866	6765.51	0.148316	0.14657	1.01192	0.311578	0.612915
ENSG00000166965	616.803	0.321725	0.183933	1.74915	0.0802657	0.288216
ENSG00000179933	1806.01	-0.180016	0.135897	-1.32465	0.185287	0.468339
ENSG00000271225	5.19777	-1.83965	0.805941	-2.28261	0.0224534	NA
ENSG00000231871	5.78666	-0.115647	0.743487	-0.155547	0.87639	NA
ENSG00000235790	3.40906	-0.366421	0.815486	-0.449328	0.653195	NA
ENSG00000162373	74.5064	3.44151	0.706912	4.86837	1.12522e-06	4.73625e-05
ENSG00000137275	655.515	-0.106529	0.211418	-0.50388	0.614346	0.834744
ENSG00000274695	6.3579	-0.249986	0.777683	-0.32145	0.74787	NA
ENSG00000253284	3.74769	1.02745	0.781523	1.31468	0.188617	NA
ENSG00000130811	6301.35	-0.24151	0.135914	-1.77694	0.0755785	0.277325
ENSG00000167595	161.153	0.390154	0.248774	1.56831	0.11681	0.360607
ENSG00000228700	1.96934	-0.609523	0.797006	-0.764766	0.444411	NA
ENSG00000268650	1.92586	-0.100912	0.825474	-0.122247	0.902704	NA
ENSG00000039650	562.908	-0.132001	0.222955	-0.59205	0.553817	0.798304
ENSG00000226439	6.70542	-0.411774	0.807906	-0.50968	0.610275	0.83171
ENSG00000198924	2156.63	0.00460808	0.227507	0.0202546	0.98384	0.995147
ENSG00000167468	4809.3	0.117882	0.142384	0.82792	0.407716	0.694734
ENSG00000241868	10.9308	-0.251366	0.624488	-0.402516	0.687304	0.876583
ENSG00000238941	0.542814	-0.0816917	0.592716	-0.137826	0.890378	NA
ENSG00000260528	7.27821	-0.597567	0.818594	-0.729992	0.465395	0.739222
ENSG00000270189	139.593	0.619162	0.233776	2.64853	0.00808437	0.0616835
ENSG00000186017	411.484	-0.323061	0.163643	-1.97418	0.0483616	0.20801
ENSG00000165983	1299.15	0.0977789	0.146705	0.666501	0.505091	0.767868
ENSG00000272525	26.4823	0.0675556	0.430718	0.156844	0.875368	0.959677
ENSG00000249006	1.92876	-0.359293	0.824167	-0.435947	0.662875	NA
ENSG00000250588	1.48919	1.23132	0.726339	1.69525	0.0900287	NA
ENSG00000211887	9.55353	0.928307	0.655996	1.41511	0.157036	0.428157
ENSG00000238578	66.1279	-0.408133	0.388426	-1.05074	0.29338	0.595235
ENSG00000153898	7166.33	0.153115	0.178307	0.858713	0.390499	0.681825
ENSG00000270457	0.794791	0.362626	0.703587	0.515396	0.606277	NA
ENSG00000213542	11.5821	-0.00661341	0.652562	-0.0101345	0.991914	0.997636
ENSG00000197912	1790.31	-0.180396	0.120557	-1.49636	0.134561	0.392649
ENSG00000211879	115.829	0.472826	0.415582	1.13774	0.255227	0.554657
ENSG00000177707	10.1887	1.56159	0.724164	2.1564	0.0310523	0.154937
ENSG00000167613	203.379	-5.38844	0.552176	-9.75855	1.69554e-22	1.26223e-19
ENSG00000169031	264.876	-4.1604	0.569847	-7.30091	2.85831e-13	6.48732e-11
ENSG00000256235	890.612	-0.0570838	0.260924	-0.218776	0.826825	0.941667
ENSG00000158555	239.529	0.144897	0.582395	0.248796	0.803519	0.933222
ENSG00000276960	1.17959	0.157888	0.602732	0.261955	0.793356	NA
ENSG00000237541	2278.06	-0.603397	0.42364	-1.42431	0.154356	0.424142
ENSG00000272954	6.06988	0.214449	0.717756	0.298777	0.76511	NA
ENSG00000279513	19.3592	-0.0659034	0.595673	-0.110637	0.911904	0.972186
ENSG00000205559	15.2078	-0.68615	0.606648	-1.13105	0.258033	0.557616
ENSG00000233308	58.3081	-0.237204	0.777256	-0.305182	0.760228	0.911947
ENSG00000185873	3.44992	0.253675	0.825746	0.307208	0.758685	NA
ENSG00000275557	9.04919	-0.0187329	0.65806	-0.0284668	0.97729	0.993301
ENSG00000174132	256.94	0.239102	0.234812	1.01827	0.308552	0.609732
ENSG00000223621	0.991667	-0.521135	0.717541	-0.726279	0.467668	NA
ENSG00000232489	1.36239	-0.72478	0.803363	-0.902183	0.36696	NA
ENSG00000115423	48.453	-2.55934	0.48894	-5.23447	1.65456e-07	9.62282e-06
ENSG00000136155	38.31	-1.95142	0.719313	-2.71289	0.00666994	0.0537844
ENSG00000172362	1.29306	0.231978	0.68596	0.338181	0.735227	NA
ENSG00000251417	7.98127	0.757169	0.650718	1.16359	0.24459	0.543011
ENSG00000106105	7570.67	0.54009	0.144755	3.73107	0.000190669	0.00359529
ENSG00000173585	240.711	-3.06048	0.604219	-5.06518	4.08015e-07	2.09189e-05
ENSG00000144655	1363.05	0.441996	0.206999	2.13526	0.03274	0.16018
ENSG00000111678	2011.61	-0.212195	0.210547	-1.00782	0.313539	0.614263
ENSG00000160691	656.121	-0.337104	0.261397	-1.28963	0.197181	0.482796
ENSG00000051825	3729.74	0.101938	0.124938	0.815911	0.414551	0.700478
ENSG00000183822	0.852589	0.276177	0.719553	0.383818	0.701114	NA
ENSG00000178199	1102.12	0.312981	0.273033	1.14631	0.251666	0.551029
ENSG00000204619	942.733	0.155894	0.157875	0.987452	0.323421	0.623234
ENSG00000258504	1.67869	0.182296	0.804155	0.226693	0.820663	NA
ENSG00000233290	27.8236	-1.25634	0.734283	-1.71098	0.0870851	0.302716
ENSG00000247081	12.6729	-0.248135	0.591095	-0.419789	0.674639	0.869541
ENSG00000168126	29.9221	0.0353971	0.644493	0.0549224	0.9562	0.986977
ENSG00000260400	36.091	-0.220498	0.493836	-0.446501	0.655235	0.858279
ENSG00000219951	2.3709	-0.425332	0.805793	-0.527843	0.597608	NA
ENSG00000277639	15.2545	-1.02749	0.616004	-1.66799	0.0953182	0.319795
ENSG00000207820	1.98393	-0.604923	0.825141	-0.733114	0.463489	NA
ENSG00000275523	0.706631	0.196285	0.592884	0.331068	0.740593	NA
ENSG00000188070	226.854	-0.000841405	0.227486	-0.00369871	0.997049	0.998822
ENSG00000112246	0.610592	-0.453479	0.602757	-0.752342	0.451845	NA
ENSG00000102931	1005.41	-0.414112	0.151606	-2.73151	0.00630454	0.0516207
ENSG00000160446	534.085	-0.202128	0.223188	-0.90564	0.365126	0.660401
ENSG00000130347	270.759	-0.172447	0.240064	-0.718337	0.472549	0.744805
ENSG00000201623	1.74166	-0.232922	0.824423	-0.282527	0.777539	NA
ENSG00000116981	9.85993	-1.21178	0.799246	-1.51615	0.12948	0.383475
ENSG00000212195	857.444	-0.509941	0.371256	-1.37355	0.16958	0.447226
ENSG00000203907	0.809696	0.38621	0.639756	0.603683	0.546055	NA
ENSG00000177674	174.713	0.75877	0.315934	2.40167	0.0163205	0.101927
ENSG00000272669	71.7369	0.292872	0.351105	0.834143	0.4042	0.691731
ENSG00000135063	10.5952	0.157081	0.713025	0.220301	0.825636	0.940847
ENSG00000168496	3544.41	-0.312024	0.145346	-2.14677	0.0318116	0.157478
ENSG00000269514	31.9096	-0.0365166	0.412721	-0.0884777	0.929497	0.97872
ENSG00000249779	4.58387	0.529749	0.785806	0.674146	0.500218	NA
ENSG00000101134	0.963592	-0.158459	0.600755	-0.263766	0.79196	NA
ENSG00000250432	0.908461	-0.166055	0.594367	-0.279381	0.779953	NA
ENSG00000135407	41.2457	-0.647504	0.405751	-1.59582	0.110529	0.349265
ENSG00000127526	1318.06	0.142208	0.13047	1.08997	0.275725	0.576899
ENSG00000172901	16.1197	0.616694	0.648597	0.950813	0.341699	0.639968
ENSG00000231903	1.08428	-0.192849	0.730262	-0.264082	0.791716	NA
ENSG00000157856	1.21811	0.101728	0.770459	0.132036	0.894956	NA
ENSG00000166349	11.7686	-0.484495	0.704055	-0.68815	0.491358	0.756871
ENSG00000181004	85.6818	-0.0198994	0.34741	-0.0572794	0.954323	0.986952
ENSG00000158292	145.476	0.976103	0.494571	1.97364	0.048423	0.208178
ENSG00000265542	2.88355	-0.327569	0.8041	-0.407373	0.683734	NA
ENSG00000235029	3.11616	0.860734	0.822165	1.04691	0.29514	NA
ENSG00000090487	1639.8	-0.0663265	0.181193	-0.366055	0.714324	0.890381
ENSG00000103260	33.6875	1.33464	0.430393	3.10099	0.00192876	0.0215592
ENSG00000025293	2980.12	0.108009	0.115108	0.938328	0.348076	0.645633
ENSG00000160188	21.0392	0.0921926	0.715234	0.128899	0.897438	0.967235
ENSG00000141349	323.996	0.0313861	0.232802	0.134819	0.892755	0.965317
ENSG00000216031	1.28231	0.355708	0.783072	0.454247	0.649651	NA
ENSG00000197961	5008.2	-0.111703	0.134596	-0.829913	0.406588	0.693903
ENSG00000104290	995.49	-1.06706	0.388082	-2.74958	0.00596723	0.0496229
ENSG00000162999	287.389	-0.151308	0.295967	-0.511231	0.609189	0.831287
ENSG00000276728	48.0693	0.0795567	0.387554	0.205279	0.837354	0.945199
ENSG00000244080	2.16729	0.430397	0.826349	0.520842	0.602477	NA
ENSG00000172340	3048.94	-0.0404617	0.177875	-0.227473	0.820056	0.938511
ENSG00000122642	213.148	-0.491605	0.629871	-0.780485	0.435106	0.716108
ENSG00000240853	19.9389	1.06758	0.550985	1.93759	0.0526733	0.218727
ENSG00000163703	518.258	0.0521326	0.16968	0.307241	0.75866	0.911339
ENSG00000235734	4.68305	0.300448	0.714843	0.420299	0.674267	NA
ENSG00000200792	7.05504	0.484692	0.679962	0.712822	0.475956	0.747308
ENSG00000149212	1740.42	-0.78903	0.262373	-3.00729	0.0026359	0.0270661
ENSG00000159131	5627.86	0.0222769	0.123989	0.179669	0.857413	0.952976
ENSG00000237512	1.34135	-1.0253	0.795946	-1.28816	0.197691	NA
ENSG00000197308	3.5001	0.974746	0.749153	1.30113	0.193214	NA
ENSG00000183396	0.642147	0.489005	0.592845	0.824844	0.40946	NA
ENSG00000179141	1.8809	-0.44758	0.8101	-0.5525	0.580606	NA
ENSG00000065457	1049.76	-0.0497602	0.126213	-0.394257	0.693392	0.879719
ENSG00000000938	3172.57	-0.0983128	0.283372	-0.346939	0.728637	0.896182
ENSG00000140406	327.496	-0.422609	0.283139	-1.49258	0.135547	0.394227
ENSG00000223138	0.707915	-0.127909	0.630387	-0.202906	0.839209	NA
ENSG00000223546	192.181	0.584431	0.245443	2.38112	0.0172599	0.105666
ENSG00000108175	1368.84	2.15167	0.315089	6.82876	8.5654e-12	1.57832e-09
ENSG00000198846	223.647	-0.382038	0.790597	-0.483227	0.628935	0.842682
ENSG00000144229	3.91512	-2.29321	0.807373	-2.84034	0.00450657	NA
ENSG00000244720	12.2997	1.68041	0.801725	2.09599	0.0360831	0.17014
ENSG00000165323	1.32064	-0.766334	0.803035	-0.954298	0.339933	NA
ENSG00000243911	10.051	0.590766	0.649939	0.908956	0.363373	0.659393
ENSG00000156136	984.338	0.118596	0.226919	0.522637	0.601227	0.827498
ENSG00000234902	5.12026	-0.802244	0.790716	-1.01458	0.310306	NA
ENSG00000273189	1.49273	-0.381524	0.758435	-0.503041	0.614935	NA
ENSG00000251733	10.4497	0.0895526	0.610109	0.146781	0.883305	0.96236
ENSG00000223725	16.5963	-0.0692876	0.637782	-0.108638	0.913489	0.973151
ENSG00000151117	9.23597	0.454054	0.751017	0.604585	0.545455	0.793083
ENSG00000164038	889.218	-0.182898	0.157756	-1.15937	0.246306	0.54526
ENSG00000244380	2.72577	0.343605	0.8171	0.420517	0.674107	NA
ENSG00000145431	1.20797	0.0476046	0.739765	0.064351	0.948691	NA
ENSG00000170385	1230.43	-0.142151	0.188999	-0.752125	0.451976	0.727658
ENSG00000100461	2746.06	-0.234483	0.156895	-1.49452	0.13504	0.393553
ENSG00000230333	7.69072	-0.453805	0.82674	-0.548909	0.583068	0.81613
ENSG00000113048	4292.04	-0.477457	0.180449	-2.64593	0.00814655	0.0619344
ENSG00000255322	9.9378	0.73938	0.588394	1.25661	0.208896	0.497729
ENSG00000228106	60.3417	-0.673892	0.32873	-2.04999	0.0403659	0.184085
ENSG00000270923	6.89093	0.914623	0.691969	1.32177	0.186245	0.469251
ENSG00000182557	35.2298	0.628217	0.443531	1.4164	0.156659	0.427576
ENSG00000127528	42.5047	-1.19557	0.583925	-2.04747	0.0406121	0.185071
ENSG00000173473	9243.22	0.030678	0.203289	0.150909	0.880048	0.961213
ENSG00000250583	1.83721	-0.434226	0.815466	-0.532488	0.594388	NA
ENSG00000010704	115.934	0.360468	0.357169	1.00924	0.312861	0.613808
ENSG00000174485	10279.2	0.288623	0.166786	1.7305	0.0835411	0.295746
ENSG00000230928	11.356	-0.310943	0.657496	-0.47292	0.63627	0.847195
ENSG00000010030	123.845	-2.77283	0.669798	-4.1398	3.47603e-05	0.000870691
ENSG00000261019	2.30109	0.579139	0.81796	0.708028	0.478928	NA
ENSG00000124466	3.26234	0.0852586	0.824647	0.103388	0.917655	NA
ENSG00000234380	2.88765	-1.90578	0.826275	-2.30647	0.0210842	NA
ENSG00000198053	199.611	-1.97468	0.594361	-3.32235	0.000892617	0.0122151
ENSG00000262803	18.9558	1.04691	0.596412	1.75534	0.0792009	0.285716
ENSG00000076706	197.72	2.62824	0.395357	6.64776	2.97589e-11	4.61536e-09
ENSG00000132294	6028.85	0.696369	0.292106	2.38396	0.0171273	0.105292
ENSG00000049541	1699.06	-0.233247	0.110881	-2.10359	0.0354146	0.168517
ENSG00000137968	15.41	-1.45717	0.701856	-2.07617	0.0378784	0.175624
ENSG00000140285	0.922311	-0.408361	0.599585	-0.681072	0.495826	NA
ENSG00000228126	9.1652	-0.193168	0.704853	-0.274054	0.784043	0.925349
ENSG00000138363	2274.45	0.0277835	0.187188	0.148425	0.882007	0.961627
ENSG00000281344	849.731	0.73852	0.224677	3.28703	0.00101249	0.0133785
ENSG00000219642	4.03227	-0.738588	0.783033	-0.943239	0.345558	NA
ENSG00000254829	1.57432	0.0905514	0.815154	0.111085	0.911549	NA
ENSG00000130165	976.801	-0.165884	0.222402	-0.745874	0.455744	0.730438
ENSG00000269984	2.01165	-0.0123671	0.826186	-0.0149689	0.988057	NA
ENSG00000107742	66.032	0.203368	0.31627	0.643021	0.520211	0.777833
ENSG00000159212	427.053	-1.81805	0.242422	-7.4995	6.40605e-14	1.54835e-11
ENSG00000128159	1733.73	-0.0630289	0.162005	-0.389054	0.697236	0.881726
ENSG00000158042	2324.8	-0.242962	0.15584	-1.55905	0.118984	0.364751
ENSG00000243417	51.1821	-0.588242	0.413095	-1.42399	0.15445	0.424338
ENSG00000127311	1822.85	0.124115	0.177433	0.699504	0.484237	0.752831
ENSG00000280149	13.2677	-0.421792	0.653425	-0.645509	0.518597	0.777001
ENSG00000221792	2.40056	-0.373202	0.815594	-0.457583	0.647252	NA
ENSG00000200571	3.89171	-0.204175	0.768606	-0.265643	0.790514	NA
ENSG00000258738	191.085	-0.349935	0.224161	-1.56109	0.118502	0.363995
ENSG00000107018	26.6531	-0.0453809	0.517823	-0.087638	0.930164	0.978758
ENSG00000126653	1157.6	0.0754915	0.238687	0.316279	0.751791	0.907248
ENSG00000253746	1.14103	-0.428817	0.676386	-0.633982	0.526092	NA
ENSG00000277775	9555.1	-0.0177483	0.203149	-0.0873657	0.930381	0.978926
ENSG00000162772	952.418	-0.774979	0.272353	-2.8455	0.00443424	0.0401194
ENSG00000218537	22.2825	-0.276414	0.735994	-0.375566	0.70724	0.886897
ENSG00000115216	3224.06	-0.0836775	0.15794	-0.529806	0.596246	0.824178
ENSG00000130699	298.653	0.174212	0.375009	0.464554	0.642251	0.851048
ENSG00000117280	1218.34	0.146587	0.205608	0.712943	0.475881	0.747268
ENSG00000233623	4.10298	0.382619	0.764122	0.50073	0.616561	NA
ENSG00000166813	25.7373	-1.25994	0.718614	-1.75329	0.0795525	0.286762
ENSG00000279333	7.06687	0.377538	0.753223	0.50123	0.616209	0.835697
ENSG00000198589	16253.2	0.457382	0.123013	3.71816	0.000200676	0.0037428
ENSG00000085224	9759.31	0.514096	0.149387	3.44138	0.000578766	0.00875487
ENSG00000207627	1.25663	0.0114157	0.738149	0.0154653	0.987661	NA
ENSG00000235454	3.44884	-1.9487	0.827131	-2.35598	0.0184739	NA
ENSG00000240459	2.04957	-0.139448	0.79769	-0.174815	0.861225	NA
ENSG00000230071	43.7433	0.204513	0.36646	0.558077	0.576792	0.812617
ENSG00000174502	3.69191	-0.201556	0.816907	-0.246731	0.805117	NA
ENSG00000203650	0.632435	0.0165556	0.608757	0.0271957	0.978304	NA
ENSG00000104325	2654.92	-0.162979	0.214879	-0.75847	0.44817	0.724618
ENSG00000256148	1.25519	0.360072	0.792499	0.45435	0.649577	NA
ENSG00000166173	21.7627	-1.62428	0.756491	-2.14712	0.0317835	0.157403
ENSG00000163406	604.799	0.564364	0.285229	1.97864	0.0478569	0.206721
ENSG00000185485	295.616	-0.0649999	0.296648	-0.219115	0.826561	0.941497
ENSG00000227045	2.1856	1.0375	0.826232	1.25571	0.209222	NA
ENSG00000228221	2.36588	0.0401304	0.82887	0.0484158	0.961385	NA
ENSG00000177932	48.8076	0.120203	0.708533	0.16965	0.865285	0.955603
ENSG00000262413	17.9264	-0.432884	0.510994	-0.847141	0.396916	0.686525
ENSG00000169375	3077.75	0.548368	0.181351	3.0238	0.00249621	0.0260862
ENSG00000251774	3.9023	0.264289	0.798625	0.330931	0.740697	NA
ENSG00000242162	0.70392	0.175305	0.68916	0.254374	0.799206	NA
ENSG00000241129	3.09789	0.427953	0.816136	0.524365	0.600025	NA
ENSG00000250410	47.847	1.01362	0.366605	2.76488	0.00569431	0.0479533
ENSG00000227508	4.77519	-1.39317	0.780434	-1.78513	0.0742407	NA
ENSG00000163597	5254.47	-0.0647508	0.173186	-0.373881	0.708493	0.887301
ENSG00000271734	4.37438	-0.132179	0.748273	-0.176645	0.859787	NA
ENSG00000133619	321.274	0.419312	0.23094	1.81568	0.06942	0.262757
ENSG00000146731	11056.2	-0.404876	0.113184	-3.57714	0.00034737	0.00578774
ENSG00000234494	53.9719	0.132063	0.352349	0.374807	0.707804	0.887127
ENSG00000230450	0.960462	0.00143672	0.646929	0.00222083	0.998228	NA
ENSG00000227087	1.42356	-0.263872	0.728243	-0.36234	0.717098	NA
ENSG00000104714	1128.6	0.0201918	0.151044	0.133681	0.893655	0.965562
ENSG00000131951	2.18422	-1.03924	0.79338	-1.30988	0.190235	NA
ENSG00000211459	4189.92	-0.0274227	0.720488	-0.0380613	0.969639	0.991159
ENSG00000064199	233.48	-0.0653205	0.270754	-0.241254	0.809359	0.935485
ENSG00000185551	112.212	-2.58323	0.523108	-4.93824	7.88322e-07	3.54383e-05
ENSG00000197149	7.45579	-0.265545	0.75861	-0.350041	0.726308	0.89489
ENSG00000229057	9.14115	-0.675706	0.725466	-0.931409	0.351642	0.648925
ENSG00000155629	8993.56	-1.06444	0.309752	-3.43642	0.000589451	0.00887562
ENSG00000228716	1640.17	-0.205117	0.218756	-0.93765	0.348424	0.645676
ENSG00000234709	16.7711	-0.0753116	0.571018	-0.13189	0.895071	0.966083
ENSG00000211945	1.61388	0.0205478	0.608277	0.0337803	0.973052	NA
ENSG00000250148	1.05255	0.0911421	0.599555	0.152016	0.879174	NA
ENSG00000128849	43.31	1.55422	0.566567	2.74322	0.00608392	0.0503907
ENSG00000254233	7.91467	0.240392	0.671102	0.358205	0.72019	0.892374
ENSG00000151665	577.905	0.156558	0.162397	0.964046	0.335023	0.634342
ENSG00000151651	2196.54	-0.39433	0.211171	-1.86735	0.0618521	0.244401
ENSG00000212466	1.17215	0.168012	0.800988	0.209756	0.833858	NA
ENSG00000233484	1.40474	-0.0500415	0.790033	-0.0633411	0.949495	NA
ENSG00000004534	4806.4	0.041262	0.130888	0.315246	0.752575	0.907494
ENSG00000184898	401.888	0.263659	0.212707	1.23954	0.215147	0.504323
ENSG00000131143	6230.37	-0.357273	0.185653	-1.92441	0.054303	0.223541
ENSG00000103472	288.76	0.256892	0.233567	1.09986	0.271392	0.572678
ENSG00000213066	424.559	0.311877	0.184654	1.68898	0.0912236	0.311402
ENSG00000146826	208.392	-0.450167	0.199254	-2.25926	0.023867	0.130759
ENSG00000241472	38.1717	0.679527	0.807026	0.842013	0.39978	0.688599
ENSG00000224626	2.00392	0.804671	0.82149	0.979525	0.32732	NA
ENSG00000231652	5.39998	0.487678	0.735976	0.662628	0.507569	NA
ENSG00000156273	4089.01	0.581209	0.188364	3.08557	0.0020316	0.0224245
ENSG00000172432	1985.18	0.00761013	0.183709	0.0414249	0.966957	0.9906
ENSG00000100401	1959.41	-0.390183	0.143587	-2.7174	0.0065798	0.0532883
ENSG00000276292	3.72414	0.197204	0.786761	0.250653	0.802083	NA
ENSG00000100453	6.52549	-2.34311	0.763221	-3.07003	0.0021404	NA
ENSG00000174243	4591.78	-0.343477	0.111398	-3.08334	0.00204691	0.0225282
ENSG00000242337	6.99839	-0.233778	0.665049	-0.35152	0.725198	0.894714
ENSG00000259772	291.808	-0.617233	0.324342	-1.90303	0.0570362	0.231264
ENSG00000100077	6120.25	0.0436635	0.121406	0.359649	0.719109	0.892008
ENSG00000214176	289.778	-0.303338	0.196853	-1.54093	0.123333	0.372926
ENSG00000277895	8.26742	-0.0393945	0.678004	-0.0581036	0.953666	0.986915
ENSG00000155096	13524.4	-0.0321487	0.111408	-0.288567	0.772913	0.91862
ENSG00000117448	2508.62	-0.352339	0.137293	-2.56633	0.010278	0.0732892
ENSG00000214575	9.38264	0.0459632	0.795235	0.0577983	0.953909	0.986936
ENSG00000276853	55.0339	-0.0999281	0.430454	-0.232146	0.816425	0.937861
ENSG00000188690	1380.48	-0.138917	0.233838	-0.594077	0.552461	0.797374
ENSG00000135519	25.8615	-0.0160374	0.718324	-0.0223261	0.982188	0.994207
ENSG00000254877	4.22603	-1.40063	0.812467	-1.72392	0.0847224	NA
ENSG00000237921	1.01316	0.486377	0.731128	0.665242	0.505895	NA
ENSG00000197142	3381.61	-0.521866	0.230937	-2.25978	0.023835	0.130622
ENSG00000114857	7560	0.382332	0.122376	3.12424	0.00178262	0.0204037
ENSG00000232533	27.4102	-0.122577	0.483973	-0.253273	0.800058	0.931947
ENSG00000271983	0.81667	-0.269167	0.632767	-0.425381	0.670559	NA
ENSG00000266012	0.849828	-0.40715	0.597703	-0.681192	0.49575	NA
ENSG00000184992	4219.25	-0.28855	0.21772	-1.32533	0.185062	0.468151
ENSG00000181790	8.8559	-0.600072	0.641781	-0.93501	0.349783	0.646983
ENSG00000241945	148.139	-0.106366	0.815494	-0.130432	0.896225	0.966704
ENSG00000188372	20.6644	-2.2483	0.664731	-3.38226	0.000718909	0.0102999
ENSG00000106344	1689.68	0.1619	0.153191	1.05685	0.290579	0.592724
ENSG00000257179	0.794116	0.0142624	0.635392	0.0224467	0.982092	NA
ENSG00000149328	36.1017	-1.0687	0.769991	-1.38793	0.165157	0.440567
ENSG00000261385	0.628554	0.421213	0.615016	0.684881	0.493419	NA
ENSG00000177951	892.133	-0.110485	0.176192	-0.62707	0.530613	0.784411
ENSG00000265566	2.29337	0.219209	0.826172	0.26533	0.790755	NA
ENSG00000179979	42.5936	0.236491	0.436179	0.542189	0.587689	0.81886
ENSG00000257086	27.5114	0.491244	0.497415	0.987593	0.323352	0.623165
ENSG00000251972	3.60551	-1.12997	0.822736	-1.37343	0.16962	NA
ENSG00000174171	39.2369	2.28565	0.661046	3.45763	0.000544954	0.00834744
ENSG00000221926	279.708	0.170353	0.245494	0.693917	0.487734	0.754863
ENSG00000111271	882.504	-0.0345994	0.152278	-0.227212	0.820259	0.938532
ENSG00000278861	17.1406	0.0440623	0.502205	0.0877377	0.930085	0.978742
ENSG00000197582	179.937	0.295869	0.364164	0.812461	0.416527	0.701537
ENSG00000148541	1.95581	-0.156338	0.824449	-0.189627	0.849601	NA
ENSG00000124789	7140.35	0.237947	0.171461	1.38776	0.16521	0.440567
ENSG00000001626	20.552	-1.12024	0.706562	-1.58548	0.112857	0.353506
ENSG00000130638	3029.78	-0.365267	0.211203	-1.72946	0.0837261	0.295746
ENSG00000198585	1080.02	0.13251	0.136629	0.969853	0.33212	0.631442
ENSG00000261226	34.8141	0.470297	0.496692	0.946859	0.343711	0.64158
ENSG00000085832	11412.7	0.39063	0.113681	3.4362	0.000589941	0.00887582
ENSG00000225611	9.62964	-0.922389	0.724046	-1.27394	0.202685	0.490339
ENSG00000167625	387.968	-0.0583934	0.166301	-0.351131	0.72549	0.894809
ENSG00000275770	2.05197	-0.450478	0.815054	-0.552697	0.580471	NA
ENSG00000205959	8.75184	0.4438	0.626906	0.707921	0.478994	0.749375
ENSG00000203288	24.2536	0.402429	0.575776	0.698933	0.484594	0.753029
ENSG00000139433	735.195	0.0654365	0.141195	0.463447	0.643044	0.851248
ENSG00000038358	1435.62	-0.11588	0.128391	-0.902557	0.366761	0.661863
ENSG00000234622	7.04209	-0.437905	0.705893	-0.620357	0.535023	0.785897
ENSG00000241963	4.70347	0.582943	0.73796	0.789938	0.429564	NA
ENSG00000071082	21844.9	-0.77037	0.270801	-2.84478	0.00444418	0.0401703
ENSG00000092020	1928.57	-0.163788	0.219199	-0.747215	0.454934	0.729769
ENSG00000214223	21.463	0.023907	0.56234	0.0425134	0.966089	0.9906
ENSG00000264425	1.0188	0.306617	0.802048	0.382293	0.702244	NA
ENSG00000202222	13.6919	-0.81556	0.638858	-1.27659	0.201747	0.488767
ENSG00000092036	523.012	0.0688416	0.226595	0.303809	0.761273	0.912247
ENSG00000147224	1425.85	0.0127927	0.163458	0.0782627	0.937619	0.98078
ENSG00000215154	89.6056	0.282	0.286084	0.985725	0.324268	0.624111
ENSG00000233597	8.88913	-0.068728	0.756566	-0.0908421	0.927618	0.977695
ENSG00000207779	0.561237	-0.0905686	0.58938	-0.153668	0.877872	NA
ENSG00000229358	52.3462	0.836458	0.693827	1.20557	0.227983	0.5217
ENSG00000257595	2.36327	0.394256	0.824842	0.477977	0.632667	NA
ENSG00000269463	5.92974	0.185704	0.674629	0.275269	0.78311	NA
ENSG00000125046	17.2416	1.43922	0.595611	2.41637	0.0156761	0.0990994
ENSG00000199360	0.814117	0.0028236	0.631478	0.00447142	0.996432	NA
ENSG00000211943	8610.91	-8.69105	0.723505	-12.0124	3.05726e-33	6.32207e-30
ENSG00000272758	98.0787	0.128558	0.297048	0.432785	0.665171	0.864012
ENSG00000188001	281.682	0.145609	0.725931	0.200583	0.841025	0.947082
ENSG00000207508	3.32354	0.986147	0.77318	1.27544	0.202152	NA
ENSG00000249129	18.3409	-0.0929714	0.506431	-0.183582	0.854342	0.951534
ENSG00000203734	0.827456	-0.469414	0.789106	-0.594868	0.551932	NA
ENSG00000279544	127.725	0.9445	0.261363	3.61375	0.0003018	0.00516725
ENSG00000280303	41.8593	-0.652306	0.504041	-1.29415	0.195613	0.48003
ENSG00000138101	152.861	-0.0023218	0.243698	-0.00952738	0.992398	0.997867
ENSG00000274363	5.85721	-0.461552	0.697577	-0.661651	0.508195	NA
ENSG00000201457	25.2072	0.0650246	0.437797	0.148527	0.881927	0.961627
ENSG00000160781	97.6727	0.168072	0.297873	0.564239	0.572591	0.810317
ENSG00000106526	351.499	0.831922	0.326672	2.54666	0.0108759	0.0764165
ENSG00000037897	286.69	-0.00521902	0.227851	-0.0229054	0.981726	0.994096
ENSG00000241429	5.19864	-0.615958	0.825296	-0.746348	0.455457	NA
ENSG00000222627	1.33858	-0.0707358	0.8159	-0.0866966	0.930913	NA
ENSG00000039523	341.43	1.62455	0.21768	7.46303	8.45526e-14	2.01745e-11
ENSG00000223609	7.45546	1.14481	0.772163	1.4826	0.138182	0.397973
ENSG00000176165	1.18701	0.477899	0.72095	0.662875	0.507411	NA
ENSG00000272894	31.142	-0.461109	0.426501	-1.08115	0.279632	0.581934
ENSG00000127399	278.86	-0.031005	0.224459	-0.138132	0.890136	0.96438
ENSG00000272963	14.033	1.01295	0.729855	1.38788	0.165174	0.440567
ENSG00000174796	714.851	0.0606321	0.179446	0.337884	0.73545	0.898651
ENSG00000256039	16.9998	-4.13194	0.745398	-5.54326	2.96886e-08	2.14994e-06
ENSG00000235488	1.42111	-0.16217	0.743272	-0.218183	0.827286	NA
ENSG00000162191	3313.35	0.0321175	0.171805	0.186941	0.851707	0.950592
ENSG00000244682	600.974	-1.0166	0.302256	-3.36337	0.000769969	0.0108807
ENSG00000080298	1381.41	0.229004	0.178641	1.28193	0.199868	0.48612
ENSG00000226598	0.879716	-0.459556	0.641368	-0.716524	0.473668	NA
ENSG00000206635	1.73634	-0.3571	0.826776	-0.431919	0.6658	NA
ENSG00000125630	2746.32	0.043745	0.147346	0.296887	0.766553	0.915094
ENSG00000131401	1727.9	-4.06509	0.433263	-9.3825	6.44267e-21	3.24066e-18
ENSG00000264229	109.914	-0.383208	0.3834	-0.999499	0.317553	0.617618
ENSG00000258810	21.6508	-0.705388	0.589261	-1.19707	0.231278	0.525944
ENSG00000258623	15.3933	-3.36158	0.74394	-4.51862	6.22443e-06	0.000205395
ENSG00000162869	1433.38	0.201224	0.193317	1.0409	0.297922	0.599678
ENSG00000166391	9.77976	-1.15986	0.735483	-1.57701	0.114794	0.356725
ENSG00000228506	160.002	-0.476941	0.265901	-1.79368	0.0728643	0.270996
ENSG00000106948	3595.87	0.119774	0.192128	0.623409	0.533016	0.785422
ENSG00000271855	16.6476	-0.0118499	0.562808	-0.0210549	0.983202	0.994823
ENSG00000166250	2.46696	0.34054	0.816683	0.416979	0.676694	NA
ENSG00000233343	8.85478	-0.00878352	0.701994	-0.0125122	0.990017	0.996913
ENSG00000272379	9.3579	0.620377	0.630913	0.9833	0.32546	0.625387
ENSG00000179523	184.711	0.431244	0.252147	1.71029	0.0872123	0.303092
ENSG00000160948	1075.58	-0.0442959	0.143372	-0.308958	0.757353	0.910788
ENSG00000065243	2526.02	0.308745	0.183623	1.68141	0.0926839	0.314311
ENSG00000274191	6.07647	0.151603	0.763941	0.198448	0.842695	NA
ENSG00000269397	23.3504	0.33789	0.599273	0.563833	0.572868	0.810402
ENSG00000257365	185.893	0.000848317	0.252793	0.00335578	0.997322	0.998822
ENSG00000008311	94.1433	2.29943	0.427727	5.37593	7.61875e-08	4.8894e-06
ENSG00000134285	405.58	0.188412	0.23965	0.786193	0.431754	0.713356
ENSG00000236739	1.55964	0.498627	0.82801	0.602199	0.547042	NA
ENSG00000156738	36028.6	-0.831325	0.149132	-5.57441	2.48373e-08	1.85999e-06
ENSG00000263884	48.5333	-0.121511	0.384837	-0.315745	0.752196	0.907444
ENSG00000235297	11.2619	-0.0228006	0.690516	-0.0330197	0.973659	0.992447
ENSG00000091947	955.172	-0.222597	0.215526	-1.03281	0.301694	0.603757
ENSG00000106028	4571.26	-0.196038	0.158439	-1.2373	0.215974	0.505406
ENSG00000185523	3.45154	-0.512213	0.790606	-0.647873	0.517067	NA
ENSG00000240233	2.24339	0.189464	0.821586	0.230607	0.81762	NA
ENSG00000264176	1.88909	-0.0592245	0.82034	-0.072195	0.942447	NA
ENSG00000163807	1795.65	-0.00216346	0.135645	-0.0159495	0.987275	0.996428
ENSG00000227032	61.5545	-0.507301	0.446098	-1.1372	0.255456	0.554788
ENSG00000160072	927.516	-0.292925	0.145173	-2.01776	0.0436164	0.194244
ENSG00000128739	73.8715	-0.259479	0.388754	-0.667463	0.504477	0.767555
ENSG00000196668	34.0673	0.142051	0.546062	0.260138	0.794758	0.928941
ENSG00000227268	245.213	0.458768	0.303908	1.50956	0.131156	0.386584
ENSG00000232442	53.713	-0.32506	0.534938	-0.607659	0.543414	0.791351
ENSG00000182134	261.208	0.272682	0.344099	0.792452	0.428097	0.710626
ENSG00000204421	0.670414	0.249105	0.613222	0.406222	0.684579	NA
ENSG00000205903	662.326	-0.187564	0.174927	-1.07224	0.283612	0.586477
ENSG00000135018	5484.55	0.153575	0.148346	1.03525	0.300551	0.602494
ENSG00000163636	3205.24	-0.265756	0.176599	-1.50486	0.132361	0.388729
ENSG00000198952	3642.12	-0.149248	0.119856	-1.24523	0.213049	0.501606
ENSG00000254965	51.0424	-0.24495	0.553544	-0.442513	0.658118	0.859888
ENSG00000232931	124.6	0.504613	0.337972	1.49306	0.135421	0.394047
ENSG00000132000	1.15484	-0.049697	0.735955	-0.0675272	0.946162	NA
ENSG00000165409	1.45023	0.266719	0.762721	0.349694	0.726568	NA
ENSG00000273486	46.4398	0.415258	0.373542	1.11168	0.266277	0.567277
ENSG00000279519	78.5068	0.919803	0.339928	2.70587	0.00681249	0.0546732
ENSG00000135749	546.83	0.258889	0.19173	1.35027	0.176928	0.457979
ENSG00000272843	7.67329	-0.469174	0.682226	-0.687711	0.491635	0.757051
ENSG00000230454	26.6299	0.0753301	0.446875	0.168571	0.866134	0.956021
ENSG00000172269	505.541	0.208403	0.160327	1.29986	0.193648	0.477476
ENSG00000144815	862.419	-0.0160704	0.30425	-0.0528195	0.957876	0.987623
ENSG00000221869	40.3519	1.76574	0.552878	3.19372	0.00140451	0.0170845
ENSG00000132153	2201.81	-0.10276	0.158328	-0.649031	0.516318	0.775373
ENSG00000119139	3858.38	1.00393	0.268055	3.74523	0.000180231	0.00343325
ENSG00000266733	33.5551	0.836301	0.439826	1.90144	0.0572451	0.231791
ENSG00000261186	6.98622	-0.34531	0.768628	-0.449255	0.653247	0.857436
ENSG00000091656	47.8483	-4.43847	0.77881	-5.69904	1.20483e-08	9.79172e-07
ENSG00000226521	2.27204	-1.56082	0.820803	-1.90157	0.0572272	NA
ENSG00000118263	627.404	-1.52402	0.418762	-3.63935	0.000273325	0.00477191
ENSG00000179630	506.226	0.176836	0.426237	0.414876	0.678233	0.871425
ENSG00000159352	4484.32	-0.236208	0.179685	-1.31457	0.188655	0.472616
ENSG00000227017	19.2236	-0.821407	0.625641	-1.3129	0.189215	0.472701
ENSG00000242445	39.5082	-0.0852383	0.733758	-0.116167	0.90752	0.970737
ENSG00000261587	2.01589	-1.44887	0.82518	-1.75583	0.0791176	NA
ENSG00000230306	1.29708	-0.058918	0.801247	-0.0735329	0.941382	NA
ENSG00000169783	1.0836	-0.290187	0.596164	-0.486758	0.62643	NA
ENSG00000280327	9.95072	0.248606	0.651987	0.381305	0.702977	0.884898
ENSG00000196566	1.22909	0.384132	0.786276	0.488545	0.625164	NA
ENSG00000261643	9.28112	-0.114789	0.609511	-0.188329	0.850619	0.950175
ENSG00000202474	0.759924	-0.0774222	0.596999	-0.129686	0.896815	NA
ENSG00000266601	2.49875	0.570937	0.799065	0.714506	0.474914	NA
ENSG00000278219	1.65114	-0.191886	0.826003	-0.232307	0.8163	NA
ENSG00000078674	16085.2	-0.328275	0.149364	-2.19782	0.0279622	0.145162
ENSG00000239827	45.3604	0.628671	0.474877	1.32386	0.185549	0.468546
ENSG00000196183	1.91662	-0.0407258	0.827618	-0.0492085	0.960753	NA
ENSG00000250031	0.5888	-0.175898	0.598819	-0.293741	0.768956	NA
ENSG00000138316	1.68181	0.223838	0.688824	0.324957	0.745213	NA
ENSG00000206634	47.6188	0.284405	0.504146	0.564132	0.572664	0.810317
ENSG00000240859	9.05222	0.0501975	0.678586	0.0739738	0.941031	0.982141
ENSG00000214765	580.881	-0.0157746	0.13735	-0.114849	0.908565	0.971385
ENSG00000275191	5.05366	-0.684553	0.730473	-0.937137	0.348688	NA
ENSG00000259707	0.788263	-0.416271	0.701979	-0.592997	0.553183	NA
ENSG00000178202	922.531	-0.437122	0.281986	-1.55016	0.121104	0.368805
ENSG00000185614	48.2514	0.784427	0.398562	1.96814	0.0490517	0.20936
ENSG00000164088	686.377	-0.440052	0.206693	-2.12901	0.0332532	0.161412
ENSG00000264620	4.21791	0.563556	0.772865	0.729178	0.465893	NA
ENSG00000106366	28.382	-1.64499	0.491115	-3.34951	0.000809559	0.0112887
ENSG00000028137	1698.31	-0.563994	0.135055	-4.17602	2.96656e-05	0.000773258
ENSG00000169891	18.3625	-0.970093	0.508731	-1.90689	0.056535	0.229983
ENSG00000120798	1090.34	-0.120355	0.156643	-0.768338	0.442287	0.720472
ENSG00000213801	55.6462	-0.461214	0.351185	-1.31331	0.189079	0.472701
ENSG00000148943	2339.58	-0.189686	0.235622	-0.805043	0.420795	0.705025
ENSG00000119878	415.969	0.100155	0.189388	0.528831	0.596923	0.8248
ENSG00000105443	486.681	0.241425	0.142243	1.69727	0.0896451	0.308675
ENSG00000208036	2.46981	-0.541955	0.824783	-0.657087	0.511125	NA
ENSG00000185909	51.1646	-1.07801	0.566541	-1.90279	0.0570679	0.231301
ENSG00000245522	11.592	-0.285041	0.662555	-0.430215	0.667039	0.864564
ENSG00000113657	6.52503	-1.03347	0.812526	-1.27192	0.203402	NA
ENSG00000236947	2.72615	-0.308771	0.809997	-0.3812	0.703055	NA
ENSG00000234377	0.67895	-0.0939471	0.59418	-0.158112	0.874368	NA
ENSG00000160299	2105.38	0.362942	0.161774	2.24352	0.0248635	0.133893
ENSG00000250889	0.446252	0.213363	0.589249	0.362093	0.717282	NA
ENSG00000224014	0.966297	0.525981	0.599216	0.877781	0.380063	NA
ENSG00000168619	14.6404	0.853394	0.582091	1.46608	0.142625	0.40612
[truncated: 24,981 more rows]
